# Supplementary material for: Combining data from different sampling methods to study the development of an alien crab Chionoecetes opilio invasion in the remote and pristine Arctic Kara Sea
Source: PeerJ. 2019 Nov 7;7:e7952. doi: 10.7717/peerj.7952 (PMC6842564; doi:10.7717/peerj.7952)
Supplement: Supplemental Information 1 — A full list of all measurements of crabs’ carapace width from all methods of sampling. IO2016 - Sigsbee trawling samples. MMBI2016 - Large bottom trawl samples Video2016 - samples from video footage. [file peerj-07-7952-s001.csv]

Collection	Area	Sample	Depth	Sex	CW
IO2016	Kara_Gates_1	KV1	224	f	25
IO2016	Kara_Gates_1	KV1	224	f	24,9
IO2016	Kara_Gates_1	KV1	224	f	32,4
IO2016	Kara_Gates_1	KV1	224	f	43
IO2016	Kara_Gates_1	KV1	224	f	46
IO2016	Kara_Gates_1	KV1	224	f	28,2
IO2016	Kara_Gates_1	KV1	224	f	23,9
IO2016	Kara_Gates_1	KV1	224	f	14,5
IO2016	Kara_Gates_1	KV1	224	f	15,2
IO2016	Kara_Gates_1	KV1	224	f	42
IO2016	Kara_Gates_1	KV1	224	fov	55
IO2016	Kara_Gates_1	KV1	224	f	37
IO2016	Kara_Gates_1	KV1	224	f	34,7
IO2016	Kara_Gates_1	KV1	224	f	23,3
IO2016	Blagopoluchiya_Bay	ZB	74	f	16,2
IO2016	Blagopoluchiya_Bay	ZB	74	f	14
IO2016	Blagopoluchiya_Bay	ZB	74	f	15
IO2016	Blagopoluchiya_Bay	ZB	74	f	14
IO2016	Blagopoluchiya_Bay	ZB	74	f	13
IO2016	Blagopoluchiya_Bay	ZB	74	f	11
IO2016	Blagopoluchiya_Bay	ZB	74	f	15,8
IO2016	Blagopoluchiya_Bay	ZB	74	f	20,5
IO2016	Blagopoluchiya_Bay	ZB	74	f	17
IO2016	Blagopoluchiya_Bay	ZB	74	f	14,3
IO2016	Blagopoluchiya_Bay	ZB	74	f	14
IO2016	Blagopoluchiya_Bay	ZB	74	f	14
IO2016	Blagopoluchiya_Bay	ZB	74	f	19,5
IO2016	Blagopoluchiya_Bay	ZB	74	f	15
IO2016	Blagopoluchiya_Bay	ZB	74	f	15,5
IO2016	Blagopoluchiya_Bay	ZB	74	f	16,8
IO2016	Blagopoluchiya_Bay	ZB	74	f	13,5
IO2016	Blagopoluchiya_Bay	ZB	74	f	16,4
IO2016	Blagopoluchiya_Bay	ZB	74	f	16,2
IO2016	Blagopoluchiya_Bay	ZB	74	f	16,2
IO2016	Blagopoluchiya_Bay	ZB	74	f	15,7
IO2016	Blagopoluchiya_Bay	ZB	74	f	14,8
IO2016	Blagopoluchiya_Bay	ZB	74	f	13,5
IO2016	Blagopoluchiya_Bay	ZB	74	f	13
IO2016	Blagopoluchiya_Bay	ZB	74	f	18,4
IO2016	Blagopoluchiya_Bay	ZB	74	f	14,5
IO2016	Blagopoluchiya_Bay	ZB	74	f	16
IO2016	Blagopoluchiya_Bay	ZB	74	f	13
IO2016	Blagopoluchiya_Bay	ZB	74	f	13,5
IO2016	Blagopoluchiya_Bay	ZB	74	f	13
IO2016	Blagopoluchiya_Bay	ZB	74	f	15,4
IO2016	Blagopoluchiya_Bay	ZB	74	f	14
IO2016	Blagopoluchiya_Bay	ZB	74	f	17,4
IO2016	Blagopoluchiya_Bay	ZB	74	f	13,5
IO2016	Blagopoluchiya_Bay	ZB	74	f	11
IO2016	Blagopoluchiya_Bay	ZB	74	f	15,9
IO2016	Blagopoluchiya_Bay	ZB	74	f	13
IO2016	Blagopoluchiya_Bay	ZB	74	f	13
IO2016	Blagopoluchiya_Bay	ZB	74	f	14,5
IO2016	Blagopoluchiya_Bay	ZB	74	f	14,5
IO2016	Blagopoluchiya_Bay	ZB	74	f	16
IO2016	Blagopoluchiya_Bay	ZB	74	f	13
IO2016	Blagopoluchiya_Bay	ZB	74	f	13,8
IO2016	Blagopoluchiya_Bay	ZB	74	f	12,5
IO2016	Blagopoluchiya_Bay	ZB	74	f	14
IO2016	Blagopoluchiya_Bay	ZB	74	f	20,5
IO2016	Blagopoluchiya_Bay	ZB	74	f	22
IO2016	Blagopoluchiya_Bay	ZB	74	f	15,8
IO2016	Blagopoluchiya_Bay	ZB	74	f	15
IO2016	Blagopoluchiya_Bay	ZB	74	f	16
IO2016	Blagopoluchiya_Bay	ZB	74	f	14
IO2016	Blagopoluchiya_Bay	ZB	74	f	16,5
IO2016	Blagopoluchiya_Bay	ZB	74	f	15
IO2016	Blagopoluchiya_Bay	ZB	74	f	16
IO2016	Blagopoluchiya_Bay	ZB	74	f	14
IO2016	Blagopoluchiya_Bay	ZB	74	f	15,5
IO2016	Blagopoluchiya_Bay	ZB	74	f	14
IO2016	Blagopoluchiya_Bay	ZB	74	f	15,2
IO2016	Blagopoluchiya_Bay	ZB	74	f	16
IO2016	Blagopoluchiya_Bay	ZB	74	f	15
IO2016	Blagopoluchiya_Bay	ZB	74	f	14,5
IO2016	Blagopoluchiya_Bay	ZB	74	f	15
IO2016	Blagopoluchiya_Bay	ZB	74	f	16,5
IO2016	Blagopoluchiya_Bay	ZB	74	f	14,9
IO2016	Blagopoluchiya_Bay	ZB	74	f	16
IO2016	Blagopoluchiya_Bay	ZB	74	f	14,5
IO2016	Blagopoluchiya_Bay	ZB	74	f	13
IO2016	Blagopoluchiya_Bay	ZB	74	f	14
IO2016	Blagopoluchiya_Bay	ZB	74	f	17
IO2016	Blagopoluchiya_Bay	ZB	74	f	14
IO2016	Blagopoluchiya_Bay	ZB	74	f	16
IO2016	Blagopoluchiya_Bay	ZB	74	f	15
IO2016	Blagopoluchiya_Bay	ZB	74	f	15
IO2016	Blagopoluchiya_Bay	ZB	74	f	12,4
IO2016	Blagopoluchiya_Bay	ZB	74	f	14,6
IO2016	Blagopoluchiya_Bay	ZB	74	f	20
IO2016	Blagopoluchiya_Bay	ZB	74	f	14,7
IO2016	Blagopoluchiya_Bay	ZB	74	f	16
IO2016	Blagopoluchiya_Bay	ZB	74	f	15,2
IO2016	Blagopoluchiya_Bay	ZB	74	f	15,6
IO2016	Blagopoluchiya_Bay	ZB	74	f	15,5
IO2016	Blagopoluchiya_Bay	ZB	74	f	14
IO2016	Blagopoluchiya_Bay	ZB	74	f	15
IO2016	Blagopoluchiya_Bay	ZB	74	f	15
IO2016	Blagopoluchiya_Bay	ZB	74	f	15,5
IO2016	Blagopoluchiya_Bay	ZB	74	f	15,1
IO2016	Blagopoluchiya_Bay	ZB	74	f	13,2
IO2016	Blagopoluchiya_Bay	ZB	74	f	15
IO2016	Blagopoluchiya_Bay	ZB	74	f	13,3
IO2016	Blagopoluchiya_Bay	ZB	74	f	15,5
IO2016	Blagopoluchiya_Bay	ZB	74	f	15,3
IO2016	Blagopoluchiya_Bay	ZB	74	f	23
IO2016	Blagopoluchiya_Bay	ZB	74	f	14,5
IO2016	Blagopoluchiya_Bay	ZB	74	f	15
IO2016	Blagopoluchiya_Bay	ZB	74	f	16
IO2016	Blagopoluchiya_Bay	ZB	74	f	14
IO2016	Blagopoluchiya_Bay	ZB	74	f	15,9
IO2016	Blagopoluchiya_Bay	ZB	74	f	15,1
IO2016	Blagopoluchiya_Bay	ZB	74	f	13,2
IO2016	Blagopoluchiya_Bay	ZB	74	f	14
IO2016	Blagopoluchiya_Bay	ZB	74	f	16,5
IO2016	Blagopoluchiya_Bay	ZB	74	f	16,2
IO2016	Blagopoluchiya_Bay	ZB	74	f	14
IO2016	Blagopoluchiya_Bay	ZB	74	f	13,2
IO2016	Blagopoluchiya_Bay	ZB	74	f	13,5
IO2016	Blagopoluchiya_Bay	ZB	74	f	16,9
IO2016	Blagopoluchiya_Bay	ZB	74	f	15,9
IO2016	Blagopoluchiya_Bay	ZB	74	f	17
IO2016	Blagopoluchiya_Bay	ZB	74	f	14,2
IO2016	Blagopoluchiya_Bay	ZB	74	f	14
IO2016	Blagopoluchiya_Bay	ZB	74	f	13,8
IO2016	Blagopoluchiya_Bay	ZB	74	f	15,5
IO2016	Blagopoluchiya_Bay	ZB	74	f	15
IO2016	Blagopoluchiya_Bay	ZB	74	f	17,2
IO2016	Blagopoluchiya_Bay	ZB	74	f	17
IO2016	Blagopoluchiya_Bay	ZB	74	f	15
IO2016	Blagopoluchiya_Bay	ZB	74	f	13,5
IO2016	Blagopoluchiya_Bay	ZB	74	f	13,5
IO2016	Blagopoluchiya_Bay	ZB	74	f	14,8
IO2016	Blagopoluchiya_Bay	ZB	74	f	14,3
IO2016	Blagopoluchiya_Bay	ZB	74	f	14
IO2016	Blagopoluchiya_Bay	ZB	74	f	12,9
IO2016	Blagopoluchiya_Bay	ZB	74	f	24
IO2016	Blagopoluchiya_Bay	ZB	74	f	16
IO2016	Blagopoluchiya_Bay	ZB	74	f	14,8
IO2016	Blagopoluchiya_Bay	ZB	74	f	14
IO2016	Blagopoluchiya_Bay	ZB	74	f	14
IO2016	Blagopoluchiya_Bay	ZB	74	f	11
IO2016	Blagopoluchiya_Bay	ZB	74	f	13
IO2016	Blagopoluchiya_Bay	ZB	74	f	14
IO2016	Blagopoluchiya_Bay	ZB	74	f	21
IO2016	Blagopoluchiya_Bay	ZB	74	f	16
IO2016	Blagopoluchiya_Bay	ZB	74	f	13,8
IO2016	Blagopoluchiya_Bay	ZB	74	f	14,3
IO2016	Blagopoluchiya_Bay	ZB	74	f	13,9
IO2016	Blagopoluchiya_Bay	ZB	74	f	20,5
IO2016	Blagopoluchiya_Bay	ZB	74	f	14
IO2016	Blagopoluchiya_Bay	ZB	74	f	15
IO2016	Blagopoluchiya_Bay	ZB	74	f	14
IO2016	Blagopoluchiya_Bay	ZB	74	f	18
IO2016	Blagopoluchiya_Bay	ZB	74	f	15,3
IO2016	Blagopoluchiya_Bay	ZB	74	f	15,7
IO2016	Blagopoluchiya_Bay	ZB	74	f	15,7
IO2016	Blagopoluchiya_Bay	ZB	74	f	13,5
IO2016	Blagopoluchiya_Bay	ZB	74	f	14,7
IO2016	Blagopoluchiya_Bay	ZB	74	f	16,5
IO2016	Blagopoluchiya_Bay	ZB	74	f	16,1
IO2016	Blagopoluchiya_Bay	ZB	74	f	16,7
IO2016	Blagopoluchiya_Bay	ZB	74	f	14
IO2016	Blagopoluchiya_Bay	ZB	74	f	13
IO2016	Blagopoluchiya_Bay	ZB	74	f	13
IO2016	Blagopoluchiya_Bay	ZB	74	f	13,1
IO2016	Blagopoluchiya_Bay	ZB	74	f	14
IO2016	Blagopoluchiya_Bay	ZB	74	f	13,1
IO2016	Blagopoluchiya_Bay	ZB	74	f	13,7
IO2016	Blagopoluchiya_Bay	ZB	74	f	13,5
IO2016	Blagopoluchiya_Bay	ZB	74	f	15
IO2016	Blagopoluchiya_Bay	ZB	74	f	15,9
IO2016	Blagopoluchiya_Bay	ZB	74	f	14
IO2016	Blagopoluchiya_Bay	ZB	74	f	11
IO2016	Blagopoluchiya_Bay	ZB	74	f	15
IO2016	Blagopoluchiya_Bay	ZB	74	f	13
IO2016	Blagopoluchiya_Bay	ZB	74	f	13,9
IO2016	Blagopoluchiya_Bay	ZB	74	f	15
IO2016	Blagopoluchiya_Bay	ZB	74	f	16
IO2016	Blagopoluchiya_Bay	ZB	74	f	17
IO2016	Blagopoluchiya_Bay	ZB	74	f	16
IO2016	Blagopoluchiya_Bay	ZB	74	f	13,5
IO2016	Blagopoluchiya_Bay	ZB	74	f	14
IO2016	Blagopoluchiya_Bay	ZB	74	f	14,1
IO2016	Blagopoluchiya_Bay	ZB	74	f	13,1
IO2016	Blagopoluchiya_Bay	ZB	74	f	14,9
IO2016	Blagopoluchiya_Bay	ZB	74	f	14,5
IO2016	Blagopoluchiya_Bay	ZB	74	f	13,5
IO2016	Blagopoluchiya_Bay	ZB	74	f	13,1
IO2016	Blagopoluchiya_Bay	ZB	74	f	13
IO2016	Blagopoluchiya_Bay	ZB	74	f	12,5
IO2016	Blagopoluchiya_Bay	ZB	74	f	11,5
IO2016	Blagopoluchiya_Bay	ZB	74	f	13
IO2016	Blagopoluchiya_Bay	ZB	74	f	11
IO2016	Blagopoluchiya_Bay	ZB	74	f	22
IO2016	Blagopoluchiya_Bay	ZB	74	f	24
IO2016	Blagopoluchiya_Bay	ZB	74	f	23
IO2016	Blagopoluchiya_Bay	ZB	74	f	14,9
IO2016	Blagopoluchiya_Bay	ZB	74	f	15
IO2016	Blagopoluchiya_Bay	ZB	74	f	16,3
IO2016	Blagopoluchiya_Bay	ZB	74	f	22,5
IO2016	Blagopoluchiya_Bay	ZB	74	f	21
IO2016	Blagopoluchiya_Bay	ZB	74	f	22,5
IO2016	Blagopoluchiya_Bay	ZB	74	f	14,5
IO2016	Blagopoluchiya_Bay	ZB	74	f	13,2
IO2016	Blagopoluchiya_Bay	ZB	74	f	14,5
IO2016	Blagopoluchiya_Bay	ZB	74	f	13,5
IO2016	Blagopoluchiya_Bay	ZB	74	f	13,5
IO2016	Blagopoluchiya_Bay	ZB	74	f	16
IO2016	Blagopoluchiya_Bay	ZB	74	f	15
IO2016	Blagopoluchiya_Bay	ZB	74	f	13,2
IO2016	Blagopoluchiya_Bay	ZB	74	f	16
IO2016	Blagopoluchiya_Bay	ZB	74	f	13
IO2016	Blagopoluchiya_Bay	ZB	74	f	17
IO2016	Blagopoluchiya_Bay	ZB	74	f	12
IO2016	Blagopoluchiya_Bay	ZB	74	f	14,8
IO2016	Blagopoluchiya_Bay	ZB	74	f	14,5
IO2016	Blagopoluchiya_Bay	ZB	74	f	13
IO2016	Blagopoluchiya_Bay	ZB	74	f	16,2
IO2016	Blagopoluchiya_Bay	ZB	74	f	12,5
IO2016	Blagopoluchiya_Bay	ZB	74	f	12
IO2016	Blagopoluchiya_Bay	ZB	74	f	11
IO2016	Blagopoluchiya_Bay	ZB	74	f	14,8
IO2016	Blagopoluchiya_Bay	ZB	74	f	14,9
IO2016	Blagopoluchiya_Bay	ZB	74	f	14
IO2016	Blagopoluchiya_Bay	ZB	74	f	23,3
IO2016	Blagopoluchiya_Bay	ZB	74	f	15
IO2016	Blagopoluchiya_Bay	ZB	74	f	13,5
IO2016	Blagopoluchiya_Bay	ZB	74	f	16
IO2016	Blagopoluchiya_Bay	ZB	74	f	14,9
IO2016	Blagopoluchiya_Bay	ZB	74	f	14
IO2016	Blagopoluchiya_Bay	ZB	74	f	14,2
IO2016	Blagopoluchiya_Bay	ZB	74	f	16,5
IO2016	Blagopoluchiya_Bay	ZB	74	f	15,2
IO2016	Blagopoluchiya_Bay	ZB	74	f	13,8
IO2016	Blagopoluchiya_Bay	ZB	74	f	13,8
IO2016	Blagopoluchiya_Bay	ZB	74	f	16,8
IO2016	Blagopoluchiya_Bay	ZB	74	f	13,8
IO2016	Blagopoluchiya_Bay	ZB	74	f	15,5
IO2016	Blagopoluchiya_Bay	ZB	74	f	13,9
IO2016	Blagopoluchiya_Bay	ZB	74	f	14,1
IO2016	Blagopoluchiya_Bay	ZB	74	f	15,6
IO2016	Blagopoluchiya_Bay	ZB	74	f	16,1
IO2016	Blagopoluchiya_Bay	ZB	74	f	11,5
IO2016	Blagopoluchiya_Bay	ZB	74	f	13,7
IO2016	Blagopoluchiya_Bay	ZB	74	f	11
IO2016	Blagopoluchiya_Bay	ZB	74	f	14,3
IO2016	Blagopoluchiya_Bay	ZB	74	f	32,1
IO2016	Blagopoluchiya_Bay	ZB	74	f	36
IO2016	Blagopoluchiya_Bay	ZB	74	f	32,1
IO2016	Blagopoluchiya_Bay	ZB	74	f	21,5
IO2016	Blagopoluchiya_Bay	ZB	74	f	24
IO2016	Blagopoluchiya_Bay	ZB	74	f	30,5
IO2016	Blagopoluchiya_Bay	ZB	74	f	21
IO2016	Blagopoluchiya_Bay	ZB	74	f	23,5
IO2016	Blagopoluchiya_Bay	ZB	74	f	23
IO2016	Blagopoluchiya_Bay	ZB	74	f	22
IO2016	Blagopoluchiya_Bay	ZB	74	f	21
IO2016	Blagopoluchiya_Bay	ZB	74	f	20,1
IO2016	Blagopoluchiya_Bay	ZB	74	f	13
IO2016	Blagopoluchiya_Bay	ZB	74	f	15
IO2016	Blagopoluchiya_Bay	ZB	74	f	15,9
IO2016	Blagopoluchiya_Bay	ZB	74	f	16
IO2016	Blagopoluchiya_Bay	ZB	74	f	16,3
IO2016	Blagopoluchiya_Bay	ZB	74	f	14,9
IO2016	Blagopoluchiya_Bay	ZB	74	f	14,3
IO2016	Blagopoluchiya_Bay	ZB	74	f	15,1
IO2016	Blagopoluchiya_Bay	ZB	74	f	14
IO2016	Blagopoluchiya_Bay	ZB	74	f	14,9
IO2016	Blagopoluchiya_Bay	ZB	74	f	14,9
IO2016	Blagopoluchiya_Bay	ZB	74	f	16,1
IO2016	Blagopoluchiya_Bay	ZB	74	f	15
IO2016	Blagopoluchiya_Bay	ZB	74	f	13
IO2016	Blagopoluchiya_Bay	ZB	74	f	14,5
IO2016	Blagopoluchiya_Bay	ZB	74	f	14,3
IO2016	Blagopoluchiya_Bay	ZB	74	f	15,9
IO2016	Blagopoluchiya_Bay	ZB	74	f	16,1
IO2016	Blagopoluchiya_Bay	ZB	74	f	17,9
IO2016	Blagopoluchiya_Bay	ZB	74	f	23
IO2016	Blagopoluchiya_Bay	ZB	74	f	15,2
IO2016	Blagopoluchiya_Bay	ZB	74	f	16,3
IO2016	Blagopoluchiya_Bay	ZB	74	f	16,1
IO2016	Blagopoluchiya_Bay	ZB	74	f	16,1
IO2016	Blagopoluchiya_Bay	ZB	74	f	13
IO2016	Blagopoluchiya_Bay	ZB	74	f	15
IO2016	Blagopoluchiya_Bay	ZB	74	f	15,2
IO2016	Blagopoluchiya_Bay	ZB	74	f	13,4
IO2016	Blagopoluchiya_Bay	ZB	74	f	15,1
IO2016	Blagopoluchiya_Bay	ZB	74	f	21
IO2016	Blagopoluchiya_Bay	ZB	74	f	14,5
IO2016	Blagopoluchiya_Bay	ZB	74	f	16
IO2016	Blagopoluchiya_Bay	ZB	74	f	13,7
IO2016	Blagopoluchiya_Bay	ZB	74	f	16,7
IO2016	Blagopoluchiya_Bay	ZB	74	f	13,8
IO2016	Blagopoluchiya_Bay	ZB	74	f	12
IO2016	Blagopoluchiya_Bay	ZB	74	f	13
IO2016	Blagopoluchiya_Bay	ZB	74	f	15
IO2016	Blagopoluchiya_Bay	ZB	74	f	16,2
IO2016	Blagopoluchiya_Bay	ZB	74	f	14
IO2016	Blagopoluchiya_Bay	ZB	74	f	14,8
IO2016	Blagopoluchiya_Bay	ZB	74	f	14,9
IO2016	Blagopoluchiya_Bay	ZB	74	f	14,1
IO2016	Blagopoluchiya_Bay	ZB	74	f	12,9
IO2016	Blagopoluchiya_Bay	ZB	74	f	14,4
IO2016	Blagopoluchiya_Bay	ZB	74	f	15,5
IO2016	Blagopoluchiya_Bay	ZB	74	f	17,9
IO2016	Blagopoluchiya_Bay	ZB	74	f	15,8
IO2016	Blagopoluchiya_Bay	ZB	74	f	14
IO2016	Blagopoluchiya_Bay	ZB	74	f	15,9
IO2016	Blagopoluchiya_Bay	ZB	74	f	12
IO2016	Blagopoluchiya_Bay	ZB	74	f	14,5
IO2016	Blagopoluchiya_Bay	ZB	74	f	13,4
IO2016	Blagopoluchiya_Bay	ZB	74	f	14
IO2016	Blagopoluchiya_Bay	ZB	74	f	12
IO2016	Blagopoluchiya_Bay	ZB	74	f	11
IO2016	Blagopoluchiya_Bay	ZB	74	f	13,5
IO2016	Blagopoluchiya_Bay	ZB	74	f	16
IO2016	Blagopoluchiya_Bay	ZB	74	f	12,9
IO2016	Blagopoluchiya_Bay	ZB	74	f	11
IO2016	Blagopoluchiya_Bay	ZB	74	f	12
IO2016	Blagopoluchiya_Bay	ZB	74	f	12,5
IO2016	Blagopoluchiya_Bay	ZB	74	f	12
IO2016	Blagopoluchiya_Bay	ZB	74	f	11
IO2016	Blagopoluchiya_Bay	ZB	74	f	16
IO2016	Blagopoluchiya_Bay	ZB	74	f	15
IO2016	Blagopoluchiya_Bay	ZB	74	f	14,5
IO2016	Blagopoluchiya_Bay	ZB	74	f	13
IO2016	Blagopoluchiya_Bay	ZB	74	f	16,5
IO2016	Blagopoluchiya_Bay	ZB	74	f	14,9
IO2016	Blagopoluchiya_Bay	ZB	74	f	13
IO2016	Blagopoluchiya_Bay	ZB	74	f	11,5
IO2016	Blagopoluchiya_Bay	ZB	74	f	13,5
IO2016	Abrosimova_Bay	KA	82	f	47
IO2016	Abrosimova_Bay	KA	82	f	29
IO2016	Abrosimova_Bay	KA	82	f	14,5
IO2016	Kara_Gates_2	KV2	161	fov	50
IO2016	Kara_Gates_2	KV2	161	fov	44
IO2016	Kara_Gates_2	KV2	161	f	46,8
IO2016	Kara_Gates_2	KV2	161	fov	53
IO2016	Kara_Gates_2	KV2	161	fov	58,1
IO2016	Kara_Gates_2	KV2	161	fov	56,9
IO2016	Kara_Gates_2	KV2	161	f	47
IO2016	Kara_Gates_2	KV2	161	f	46,2
IO2016	Kara_Gates_2	KV2	161	fov	47
IO2016	Kara_Gates_2	KV2	161	fov	54,5
IO2016	Abrosimov_Bay	KA	80	f	32
IO2016	Abrosimov_Bay	KA	80	f	33
IO2016	Abrosimov_Bay	KA	80	f	23,9
IO2016	Abrosimov_Bay	KA	80	f	22
IO2016	Abrosimov_Bay	KA	80	f	15
IO2016	Abrosimov_Bay	KA	80	f	15,5
IO2016	Abrosimov_Bay	KA	80	f	16
IO2016	Abrosimov_Bay	KA	80	f	13,4
IO2016	Abrosimov_Bay	KA	80	f	43
IO2016	Abrosimov_Bay	KA	80	f	44
IO2016	Abrosimov_Bay	KA	80	f	39
IO2016	Abrosimov_Bay	KA	80	f	43,5
IO2016	Abrosimov_Bay	KA	80	f	44,9
IO2016	Haug_Bay	KO	80	f	15,5
IO2016	Haug_Bay	KO	80	f	15
IO2016	Sedov_Bay	KS	80	f	11,2
IO2016	Sedov_Bay	KS	80	f	25
IO2016	Sedov_Bay	KS	80	f	16
IO2016	Sedov_Bay	KS	80	f	17,3
IO2016	Sedov_Bay	KS	80	f	16,1
IO2016	Sedov_Bay	KS	80	f	33
IO2016	Sedov_Bay	KS	80	f	24
IO2016	Sedov_Bay	KS	80	f	13
IO2016	Sedov_Bay	KS	80	f	14
IO2016	Sedov_Bay	KS	80	f	17
IO2016	Sedov_Bay	KS	80	f	14
IO2016	Sedov_Bay	KS	80	f	15,2
IO2016	Sedov_Bay	KS	80	f	14,1
IO2016	Sedov_Bay	KS	80	f	14,9
IO2016	Kara_Gates_1	KV1	224	m	36
IO2016	Kara_Gates_1	KV1	224	m	20,5
IO2016	Kara_Gates_1	KV1	224	m	35,3
IO2016	Kara_Gates_1	KV1	224	m	34,9
IO2016	Kara_Gates_1	KV1	224	m	60
IO2016	Kara_Gates_1	KV1	224	m	59,7
IO2016	Kara_Gates_1	KV1	224	m	24
IO2016	Kara_Gates_1	KV1	224	m	24,2
IO2016	Kara_Gates_1	KV1	224	m	47,1
IO2016	Kara_Gates_1	KV1	224	m	31,5
IO2016	Blagopoluchiya Bay	ZB	74	m	16
IO2016	Blagopoluchiya_Bay	ZB	74	m	13
IO2016	Blagopoluchiya_Bay	ZB	74	m	13,5
IO2016	Blagopoluchiya_Bay	ZB	74	m	18
IO2016	Blagopoluchiya_Bay	ZB	74	m	14
IO2016	Blagopoluchiya_Bay	ZB	74	m	12
IO2016	Blagopoluchiya_Bay	ZB	74	m	15,8
IO2016	Blagopoluchiya_Bay	ZB	74	m	15,5
IO2016	Blagopoluchiya_Bay	ZB	74	m	14
IO2016	Blagopoluchiya_Bay	ZB	74	m	38
IO2016	Blagopoluchiya_Bay	ZB	74	m	17
IO2016	Blagopoluchiya_Bay	ZB	74	m	13
IO2016	Blagopoluchiya_Bay	ZB	74	m	15
IO2016	Blagopoluchiya_Bay	ZB	74	m	14,4
IO2016	Blagopoluchiya_Bay	ZB	74	m	14,2
IO2016	Blagopoluchiya_Bay	ZB	74	m	15
IO2016	Blagopoluchiya_Bay	ZB	74	m	12,9
IO2016	Blagopoluchiya_Bay	ZB	74	m	17,5
IO2016	Blagopoluchiya_Bay	ZB	74	m	14,5
IO2016	Blagopoluchiya_Bay	ZB	74	m	15,5
IO2016	Blagopoluchiya_Bay	ZB	74	m	13,9
IO2016	Blagopoluchiya_Bay	ZB	74	m	16
IO2016	Blagopoluchiya_Bay	ZB	74	m	15
IO2016	Blagopoluchiya_Bay	ZB	74	m	11
IO2016	Blagopoluchiya_Bay	ZB	74	m	14
IO2016	Blagopoluchiya_Bay	ZB	74	m	16
IO2016	Blagopoluchiya_Bay	ZB	74	m	15
IO2016	Blagopoluchiya_Bay	ZB	74	m	13,5
IO2016	Blagopoluchiya_Bay	ZB	74	m	13
IO2016	Blagopoluchiya_Bay	ZB	74	m	13,8
IO2016	Blagopoluchiya_Bay	ZB	74	m	14
IO2016	Blagopoluchiya_Bay	ZB	74	m	13,2
IO2016	Blagopoluchiya_Bay	ZB	74	m	13,9
IO2016	Blagopoluchiya_Bay	ZB	74	m	17
IO2016	Blagopoluchiya_Bay	ZB	74	m	14
IO2016	Blagopoluchiya_Bay	ZB	74	m	14,5
IO2016	Blagopoluchiya_Bay	ZB	74	m	14
IO2016	Blagopoluchiya_Bay	ZB	74	m	14
IO2016	Blagopoluchiya_Bay	ZB	74	m	12
IO2016	Blagopoluchiya_Bay	ZB	74	m	22
IO2016	Blagopoluchiya_Bay	ZB	74	m	14,9
IO2016	Blagopoluchiya_Bay	ZB	74	m	13,2
IO2016	Blagopoluchiya_Bay	ZB	74	m	11,6
IO2016	Blagopoluchiya_Bay	ZB	74	m	16,3
IO2016	Blagopoluchiya_Bay	ZB	74	m	16,9
IO2016	Blagopoluchiya_Bay	ZB	74	m	16
IO2016	Blagopoluchiya_Bay	ZB	74	m	11
IO2016	Blagopoluchiya_Bay	ZB	74	m	12,2
IO2016	Blagopoluchiya_Bay	ZB	74	m	17,4
IO2016	Blagopoluchiya_Bay	ZB	74	m	15,6
IO2016	Blagopoluchiya_Bay	ZB	74	m	12,5
IO2016	Blagopoluchiya_Bay	ZB	74	m	15,6
IO2016	Blagopoluchiya_Bay	ZB	74	m	11
IO2016	Blagopoluchiya_Bay	ZB	74	m	16
IO2016	Blagopoluchiya_Bay	ZB	74	m	14,9
IO2016	Blagopoluchiya_Bay	ZB	74	m	12,5
IO2016	Blagopoluchiya_Bay	ZB	74	m	18
IO2016	Blagopoluchiya_Bay	ZB	74	m	15,5
IO2016	Blagopoluchiya_Bay	ZB	74	m	13,2
IO2016	Blagopoluchiya_Bay	ZB	74	m	15
IO2016	Blagopoluchiya_Bay	ZB	74	m	14,5
IO2016	Blagopoluchiya_Bay	ZB	74	m	16
IO2016	Blagopoluchiya_Bay	ZB	74	m	13
IO2016	Blagopoluchiya_Bay	ZB	74	m	14,8
IO2016	Blagopoluchiya_Bay	ZB	74	m	15,5
IO2016	Blagopoluchiya_Bay	ZB	74	m	11,5
IO2016	Blagopoluchiya_Bay	ZB	74	m	14,5
IO2016	Blagopoluchiya_Bay	ZB	74	m	14
IO2016	Blagopoluchiya_Bay	ZB	74	m	14,6
IO2016	Blagopoluchiya_Bay	ZB	74	m	11,9
IO2016	Blagopoluchiya_Bay	ZB	74	m	14
IO2016	Blagopoluchiya_Bay	ZB	74	m	13
IO2016	Blagopoluchiya_Bay	ZB	74	m	12,8
IO2016	Blagopoluchiya_Bay	ZB	74	m	15,2
IO2016	Blagopoluchiya_Bay	ZB	74	m	14
IO2016	Blagopoluchiya_Bay	ZB	74	m	15,2
IO2016	Blagopoluchiya_Bay	ZB	74	m	13
IO2016	Blagopoluchiya_Bay	ZB	74	m	15,2
IO2016	Blagopoluchiya_Bay	ZB	74	m	11
IO2016	Blagopoluchiya_Bay	ZB	74	m	12
IO2016	Blagopoluchiya_Bay	ZB	74	m	16
IO2016	Blagopoluchiya_Bay	ZB	74	m	14,5
IO2016	Blagopoluchiya_Bay	ZB	74	m	15,3
IO2016	Blagopoluchiya_Bay	ZB	74	m	14,9
IO2016	Blagopoluchiya_Bay	ZB	74	m	13
IO2016	Blagopoluchiya_Bay	ZB	74	m	22
IO2016	Blagopoluchiya_Bay	ZB	74	m	12,4
IO2016	Blagopoluchiya_Bay	ZB	74	m	12
IO2016	Blagopoluchiya_Bay	ZB	74	m	16
IO2016	Blagopoluchiya_Bay	ZB	74	m	13,7
IO2016	Blagopoluchiya_Bay	ZB	74	m	12,5
IO2016	Blagopoluchiya_Bay	ZB	74	m	11,2
IO2016	Blagopoluchiya_Bay	ZB	74	m	13,5
IO2016	Blagopoluchiya_Bay	ZB	74	m	14,5
IO2016	Blagopoluchiya_Bay	ZB	74	m	13
IO2016	Blagopoluchiya_Bay	ZB	74	m	14
IO2016	Blagopoluchiya_Bay	ZB	74	m	14,2
IO2016	Blagopoluchiya_Bay	ZB	74	m	12
IO2016	Blagopoluchiya_Bay	ZB	74	m	16
IO2016	Blagopoluchiya_Bay	ZB	74	m	15,8
IO2016	Blagopoluchiya_Bay	ZB	74	m	13
IO2016	Blagopoluchiya_Bay	ZB	74	m	14,5
IO2016	Blagopoluchiya_Bay	ZB	74	m	12,1
IO2016	Blagopoluchiya_Bay	ZB	74	m	13,1
IO2016	Blagopoluchiya_Bay	ZB	74	m	13
IO2016	Blagopoluchiya_Bay	ZB	74	m	13,9
IO2016	Blagopoluchiya_Bay	ZB	74	m	13,4
IO2016	Blagopoluchiya_Bay	ZB	74	m	16,8
IO2016	Blagopoluchiya_Bay	ZB	74	m	16
IO2016	Blagopoluchiya_Bay	ZB	74	m	13,3
IO2016	Blagopoluchiya_Bay	ZB	74	m	12,9
IO2016	Blagopoluchiya_Bay	ZB	74	m	14,9
IO2016	Blagopoluchiya_Bay	ZB	74	m	14
IO2016	Blagopoluchiya_Bay	ZB	74	m	12,4
IO2016	Blagopoluchiya_Bay	ZB	74	m	12
IO2016	Blagopoluchiya_Bay	ZB	74	m	13,9
IO2016	Blagopoluchiya_Bay	ZB	74	m	12,2
IO2016	Blagopoluchiya_Bay	ZB	74	m	14,7
IO2016	Blagopoluchiya_Bay	ZB	74	m	16
IO2016	Blagopoluchiya_Bay	ZB	74	m	14
IO2016	Blagopoluchiya_Bay	ZB	74	m	11,5
IO2016	Blagopoluchiya_Bay	ZB	74	m	14,4
IO2016	Blagopoluchiya_Bay	ZB	74	m	14,5
IO2016	Blagopoluchiya_Bay	ZB	74	m	13,1
IO2016	Blagopoluchiya_Bay	ZB	74	m	14
IO2016	Blagopoluchiya_Bay	ZB	74	m	14
IO2016	Blagopoluchiya_Bay	ZB	74	m	15,9
IO2016	Blagopoluchiya_Bay	ZB	74	m	13,1
IO2016	Blagopoluchiya_Bay	ZB	74	m	13,2
IO2016	Blagopoluchiya_Bay	ZB	74	m	16,2
IO2016	Blagopoluchiya_Bay	ZB	74	m	14,5
IO2016	Blagopoluchiya_Bay	ZB	74	m	13,8
IO2016	Blagopoluchiya_Bay	ZB	74	m	14,5
IO2016	Blagopoluchiya_Bay	ZB	74	m	13,9
IO2016	Blagopoluchiya_Bay	ZB	74	m	13,9
IO2016	Blagopoluchiya_Bay	ZB	74	m	13,5
IO2016	Blagopoluchiya_Bay	ZB	74	m	14,5
IO2016	Blagopoluchiya_Bay	ZB	74	m	16
IO2016	Blagopoluchiya_Bay	ZB	74	m	13
IO2016	Blagopoluchiya_Bay	ZB	74	m	12
IO2016	Blagopoluchiya_Bay	ZB	74	m	13,4
IO2016	Blagopoluchiya_Bay	ZB	74	m	16
IO2016	Blagopoluchiya_Bay	ZB	74	m	14
IO2016	Blagopoluchiya_Bay	ZB	74	m	15
IO2016	Blagopoluchiya_Bay	ZB	74	m	13,7
IO2016	Blagopoluchiya_Bay	ZB	74	m	13,9
IO2016	Blagopoluchiya_Bay	ZB	74	m	12
IO2016	Blagopoluchiya_Bay	ZB	74	m	14,3
IO2016	Blagopoluchiya_Bay	ZB	74	m	15,1
IO2016	Blagopoluchiya_Bay	ZB	74	m	12,5
IO2016	Blagopoluchiya_Bay	ZB	74	m	13,8
IO2016	Blagopoluchiya_Bay	ZB	74	m	13
IO2016	Blagopoluchiya_Bay	ZB	74	m	14
IO2016	Blagopoluchiya_Bay	ZB	74	m	13
IO2016	Blagopoluchiya_Bay	ZB	74	m	15
IO2016	Blagopoluchiya_Bay	ZB	74	m	12,2
IO2016	Blagopoluchiya_Bay	ZB	74	m	12,5
IO2016	Blagopoluchiya_Bay	ZB	74	m	12,9
IO2016	Blagopoluchiya_Bay	ZB	74	m	15
IO2016	Blagopoluchiya_Bay	ZB	74	m	16,3
IO2016	Blagopoluchiya_Bay	ZB	74	m	14,2
IO2016	Blagopoluchiya_Bay	ZB	74	m	11
IO2016	Blagopoluchiya_Bay	ZB	74	m	15,9
IO2016	Blagopoluchiya_Bay	ZB	74	m	34,8
IO2016	Blagopoluchiya_Bay	ZB	74	m	31
IO2016	Blagopoluchiya_Bay	ZB	74	m	34
IO2016	Blagopoluchiya_Bay	ZB	74	m	33
IO2016	Blagopoluchiya_Bay	ZB	74	m	33,5
IO2016	Blagopoluchiya_Bay	ZB	74	m	24,5
IO2016	Blagopoluchiya_Bay	ZB	74	m	24
IO2016	Blagopoluchiya_Bay	ZB	74	m	16
IO2016	Blagopoluchiya_Bay	ZB	74	m	18
IO2016	Blagopoluchiya_Bay	ZB	74	m	16,1
IO2016	Blagopoluchiya_Bay	ZB	74	m	16,2
IO2016	Blagopoluchiya_Bay	ZB	74	m	15,9
IO2016	Blagopoluchiya_Bay	ZB	74	m	14,1
IO2016	Blagopoluchiya_Bay	ZB	74	m	16,9
IO2016	Blagopoluchiya_Bay	ZB	74	m	13,1
IO2016	Blagopoluchiya_Bay	ZB	74	m	15,2
IO2016	Blagopoluchiya_Bay	ZB	74	m	14,7
IO2016	Blagopoluchiya_Bay	ZB	74	m	12,1
IO2016	Blagopoluchiya_Bay	ZB	74	m	13,5
IO2016	Blagopoluchiya_Bay	ZB	74	m	14,5
IO2016	Blagopoluchiya_Bay	ZB	74	m	15
IO2016	Blagopoluchiya_Bay	ZB	74	m	15,9
IO2016	Blagopoluchiya_Bay	ZB	74	m	13,6
IO2016	Blagopoluchiya_Bay	ZB	74	m	13,4
IO2016	Blagopoluchiya_Bay	ZB	74	m	13,5
IO2016	Blagopoluchiya_Bay	ZB	74	m	13,8
IO2016	Blagopoluchiya_Bay	ZB	74	m	16,1
IO2016	Blagopoluchiya_Bay	ZB	74	m	14,6
IO2016	Blagopoluchiya_Bay	ZB	74	m	15,3
IO2016	Blagopoluchiya_Bay	ZB	74	m	17
IO2016	Blagopoluchiya_Bay	ZB	74	m	15,9
IO2016	Blagopoluchiya_Bay	ZB	74	m	13,8
IO2016	Blagopoluchiya_Bay	ZB	74	m	13
IO2016	Blagopoluchiya_Bay	ZB	74	m	15,8
IO2016	Blagopoluchiya_Bay	ZB	74	m	12,5
IO2016	Blagopoluchiya_Bay	ZB	74	m	14,9
IO2016	Blagopoluchiya_Bay	ZB	74	m	14,9
IO2016	Blagopoluchiya_Bay	ZB	74	m	22,5
IO2016	Blagopoluchiya_Bay	ZB	74	m	13,9
IO2016	Blagopoluchiya_Bay	ZB	74	m	14
IO2016	Blagopoluchiya_Bay	ZB	74	m	15,5
IO2016	Blagopoluchiya_Bay	ZB	74	m	15,1
IO2016	Blagopoluchiya_Bay	ZB	74	m	14
IO2016	Blagopoluchiya_Bay	ZB	74	m	14,4
IO2016	Blagopoluchiya_Bay	ZB	74	m	13,5
IO2016	Blagopoluchiya_Bay	ZB	74	m	13,7
IO2016	Blagopoluchiya_Bay	ZB	74	m	15
IO2016	Blagopoluchiya_Bay	ZB	74	m	13
IO2016	Blagopoluchiya_Bay	ZB	74	m	14,5
IO2016	Blagopoluchiya_Bay	ZB	74	m	15,9
IO2016	Blagopoluchiya_Bay	ZB	74	m	17
IO2016	Blagopoluchiya_Bay	ZB	74	m	14,1
IO2016	Blagopoluchiya_Bay	ZB	74	m	13
IO2016	Blagopoluchiya_Bay	ZB	74	m	13,4
IO2016	Blagopoluchiya_Bay	ZB	74	m	15,5
IO2016	Blagopoluchiya_Bay	ZB	74	m	16,6
IO2016	Blagopoluchiya_Bay	ZB	74	m	13,9
IO2016	Blagopoluchiya_Bay	ZB	74	m	13
IO2016	Blagopoluchiya_Bay	ZB	74	m	12,5
IO2016	Blagopoluchiya_Bay	ZB	74	m	13,1
IO2016	Blagopoluchiya_Bay	ZB	74	m	15,5
IO2016	Blagopoluchiya_Bay	ZB	74	m	13,9
IO2016	Blagopoluchiya_Bay	ZB	74	m	13,5
IO2016	Blagopoluchiya_Bay	ZB	74	m	12,5
IO2016	Blagopoluchiya_Bay	ZB	74	m	13,5
IO2016	Blagopoluchiya_Bay	ZB	74	m	12
IO2016	Blagopoluchiya_Bay	ZB	74	m	13,5
IO2016	Blagopoluchiya_Bay	ZB	74	m	11
IO2016	Blagopoluchiya_Bay	ZB	74	m	15
IO2016	Blagopoluchiya_Bay	ZB	74	m	15,5
IO2016	Blagopoluchiya_Bay	ZB	74	m	14
IO2016	Blagopoluchiya_Bay	ZB	74	m	13,5
IO2016	Blagopoluchiya_Bay	ZB	74	m	15,5
IO2016	Blagopoluchiya_Bay	ZB	74	m	11,5
IO2016	Blagopoluchiya_Bay	ZB	74	m	13,9
IO2016	Blagopoluchiya_Bay	ZB	74	m	11
IO2016	Blagopoluchiya_Bay	ZB	74	m	16,9
IO2016	Blagopoluchiya_Bay	ZB	74	m	12,5
IO2016	Blagopoluchiya_Bay	ZB	74	m	14,5
IO2016	Blagopoluchiya_Bay	ZB	74	m	14,2
IO2016	Abrosimov_Bay	KA	80	m	50,2
IO2016	Abrosimov_Bay	KA	80	m	14,2
IO2016	Abrosimov_Bay	KA	80	m	14,5
IO2016	Kara_Gates_2	KV2	161	m	45
IO2016	Kara_Gates_2	KV2	161	m	37
IO2016	Kara_Gates_2	KV2	161	m	36
IO2016	Kara_Gates_2	KV2	161	m	44,5
IO2016	Kara_Gates_2	KV2	161	m	40,3
IO2016	Kara_Gates_2	KV2	161	m	61,9
IO2016	Kara_Gates_2	KV2	161	m	43,9
IO2016	Kara_Gates_2	KV2	161	m	43,9
IO2016	Kara_Gates_2	KV2	161	m	26,7
IO2016	Abrosimov_Bay	KA	80	m	45,5
IO2016	Abrosimov_Bay	KA	80	m	32,5
IO2016	Abrosimov_Bay	KA	80	m	25
IO2016	Abrosimov_Bay	KA	80	m	24
IO2016	Abrosimov_Bay	KA	80	m	15
IO2016	Abrosimov_Bay	KA	80	m	50
IO2016	Abrosimov_Bay	KA	80	m	16,9
IO2016	Abrosimov_Bay	KA	80	m	15
IO2016	Abrosimov_Bay	KA	80	m	14,8
IO2016	Abrosimov_Bay	KA	80	m	32,8
IO2016	Abrosimov_Bay	KA	80	m	33,5
IO2016	Haug_Bay	KO	80	m	16
IO2016	Haug_Bay	KO	80	m	16
IO2016	Sedov_Bay	KS	80	m	44,8
IO2016	Sedov_Bay	KS	80	m	35,4
IO2016	Sedov_Bay	KS	80	m	31,5
IO2016	Sedov_Bay	KS	80	m	15,4
IO2016	Sedov_Bay	KS	80	m	15
IO2016	Sedov_Bay	KS	80	m	25
IO2016	Sedov_Bay	KS	80	m	16,5
IO2016	Sedov_Bay	KS	80	m	15,9
IO2016	Sedov_Bay	KS	80	m	16,5
IO2016	Sedov_Bay	KS	80	m	15,2
IO2016	Sedov_Bay	KS	80	m	14,3
IO2016	Sedov_Bay	KS	80	m	16,2
IO2016	Kara_Gates_1	KV1	224	j	10,2
IO2016	Blagopoluchiya_Bay	ZB	74	j	9,5
IO2016	Blagopoluchiya_Bay	ZB	74	j	10
IO2016	Blagopoluchiya_Bay	ZB	74	j	10,5
IO2016	Blagopoluchiya_Bay	ZB	74	j	10,5
IO2016	Blagopoluchiya_Bay	ZB	74	j	10,5
IO2016	Blagopoluchiya_Bay	ZB	74	j	10
IO2016	Blagopoluchiya_Bay	ZB	74	j	9,5
IO2016	Blagopoluchiya_Bay	ZB	74	j	10,3
IO2016	Blagopoluchiya_Bay	ZB	74	j	10
IO2016	Blagopoluchiya_Bay	ZB	74	j	10
IO2016	Blagopoluchiya_Bay	ZB	74	j	10
IO2016	Blagopoluchiya_Bay	ZB	74	j	10,5
IO2016	Blagopoluchiya_Bay	ZB	74	j	10
IO2016	Blagopoluchiya_Bay	ZB	74	j	9,5
IO2016	Blagopoluchiya_Bay	ZB	74	j	10
IO2016	Blagopoluchiya_Bay	ZB	74	j	9,5
IO2016	Blagopoluchiya_Bay	ZB	74	j	9,8
IO2016	Blagopoluchiya_Bay	ZB	74	j	10,6
IO2016	Blagopoluchiya_Bay	ZB	74	j	9,5
IO2016	Blagopoluchiya_Bay	ZB	74	j	10,5
IO2016	Blagopoluchiya_Bay	ZB	74	j	10
IO2016	Blagopoluchiya_Bay	ZB	74	j	8,1
IO2016	Blagopoluchiya_Bay	ZB	74	j	9
IO2016	Blagopoluchiya_Bay	ZB	74	j	10,5
IO2016	Blagopoluchiya_Bay	ZB	74	j	9,3
IO2016	Blagopoluchiya_Bay	ZB	74	j	10,2
IO2016	Blagopoluchiya_Bay	ZB	74	j	8
IO2016	Blagopoluchiya_Bay	ZB	74	j	10,4
IO2016	Blagopoluchiya_Bay	ZB	74	j	8,4
IO2016	Blagopoluchiya_Bay	ZB	74	j	9,8
IO2016	Blagopoluchiya_Bay	ZB	74	j	10
IO2016	Blagopoluchiya_Bay	ZB	74	j	8
IO2016	Blagopoluchiya_Bay	ZB	74	j	9
IO2016	Blagopoluchiya_Bay	ZB	74	j	10
IO2016	Blagopoluchiya_Bay	ZB	74	j	9,8
IO2016	Blagopoluchiya_Bay	ZB	74	j	9,5
IO2016	Blagopoluchiya_Bay	ZB	74	j	9,6
IO2016	Blagopoluchiya_Bay	ZB	74	j	10,5
IO2016	Blagopoluchiya_Bay	ZB	74	j	10
IO2016	Blagopoluchiya_Bay	ZB	74	j	8,7
IO2016	Blagopoluchiya_Bay	ZB	74	j	9,5
IO2016	Blagopoluchiya_Bay	ZB	74	j	10,2
IO2016	Blagopoluchiya_Bay	ZB	74	j	9,5
IO2016	Blagopoluchiya_Bay	ZB	74	j	10,2
IO2016	Blagopoluchiya_Bay	ZB	74	j	10,5
IO2016	Blagopoluchiya_Bay	ZB	74	j	10,2
IO2016	Blagopoluchiya_Bay	ZB	74	j	10,3
IO2016	Blagopoluchiya_Bay	ZB	74	j	10
IO2016	Blagopoluchiya_Bay	ZB	74	j	9
IO2016	Blagopoluchiya_Bay	ZB	74	j	9,2
IO2016	Blagopoluchiya_Bay	ZB	74	j	9,5
IO2016	Blagopoluchiya_Bay	ZB	74	j	10,2
IO2016	Blagopoluchiya_Bay	ZB	74	j	9
IO2016	Blagopoluchiya_Bay	ZB	74	j	8,5
IO2016	Blagopoluchiya_Bay	ZB	74	j	10
IO2016	Blagopoluchiya_Bay	ZB	74	j	9
IO2016	Blagopoluchiya_Bay	ZB	74	j	8,5
IO2016	Blagopoluchiya_Bay	ZB	74	j	10,2
IO2016	Blagopoluchiya_Bay	ZB	74	j	10,5
IO2016	Blagopoluchiya_Bay	ZB	74	j	9,5
IO2016	Blagopoluchiya_Bay	ZB	74	j	10,2
IO2016	Blagopoluchiya_Bay	ZB	74	j	9
IO2016	Blagopoluchiya_Bay	ZB	74	j	10,2
IO2016	Blagopoluchiya_Bay	ZB	74	j	9,4
IO2016	Blagopoluchiya_Bay	ZB	74	j	9,9
IO2016	Blagopoluchiya_Bay	ZB	74	j	10
IO2016	Blagopoluchiya_Bay	ZB	74	j	10
IO2016	Blagopoluchiya_Bay	ZB	74	j	10,1
IO2016	Blagopoluchiya_Bay	ZB	74	j	9
IO2016	Blagopoluchiya_Bay	ZB	74	j	9,9
IO2016	Blagopoluchiya_Bay	ZB	74	j	10
IO2016	Blagopoluchiya_Bay	ZB	74	j	9,7
IO2016	Blagopoluchiya_Bay	ZB	74	j	9,5
IO2016	Blagopoluchiya_Bay	ZB	74	j	10,2
IO2016	Blagopoluchiya_Bay	ZB	74	j	10,5
IO2016	Blagopoluchiya_Bay	ZB	74	j	10
IO2016	Blagopoluchiya_Bay	ZB	74	j	10
IO2016	Blagopoluchiya_Bay	ZB	74	j	10,5
IO2016	Blagopoluchiya_Bay	ZB	74	j	10,5
IO2016	Blagopoluchiya_Bay	ZB	74	j	10,3
IO2016	Blagopoluchiya_Bay	ZB	74	j	10,2
IO2016	Blagopoluchiya_Bay	ZB	74	j	9,3
IO2016	Blagopoluchiya_Bay	ZB	74	j	9,5
IO2016	Blagopoluchiya_Bay	ZB	74	j	9,3
IO2016	Blagopoluchiya_Bay	ZB	74	j	10
IO2016	Blagopoluchiya_Bay	ZB	74	j	9,4
IO2016	Blagopoluchiya_Bay	ZB	74	j	9,3
IO2016	Blagopoluchiya_Bay	ZB	74	j	10,5
IO2016	Blagopoluchiya_Bay	ZB	74	j	8,9
IO2016	Blagopoluchiya_Bay	ZB	74	j	10,9
IO2016	Blagopoluchiya_Bay	ZB	74	j	9,2
IO2016	Blagopoluchiya_Bay	ZB	74	j	10
IO2016	Blagopoluchiya_Bay	ZB	74	j	9,5
IO2016	Blagopoluchiya_Bay	ZB	74	j	10,5
IO2016	Blagopoluchiya_Bay	ZB	74	j	10,2
IO2016	Blagopoluchiya_Bay	ZB	74	j	10
IO2016	Blagopoluchiya_Bay	ZB	74	j	9,9
IO2016	Blagopoluchiya_Bay	ZB	74	j	10
IO2016	Blagopoluchiya_Bay	ZB	74	j	10
IO2016	Blagopoluchiya_Bay	ZB	74	j	10,5
IO2016	Blagopoluchiya_Bay	ZB	74	j	9,9
IO2016	Blagopoluchiya_Bay	ZB	74	j	8
IO2016	Blagopoluchiya_Bay	ZB	74	j	10,7
IO2016	Blagopoluchiya_Bay	ZB	74	j	10
IO2016	Blagopoluchiya_Bay	ZB	74	j	10,4
IO2016	Blagopoluchiya_Bay	ZB	74	j	9,9
IO2016	Blagopoluchiya_Bay	ZB	74	j	10,5
IO2016	Blagopoluchiya_Bay	ZB	74	j	10,3
IO2016	Blagopoluchiya_Bay	ZB	74	j	10,3
IO2016	Blagopoluchiya_Bay	ZB	74	j	9,5
IO2016	Blagopoluchiya_Bay	ZB	74	j	10,4
IO2016	Blagopoluchiya_Bay	ZB	74	j	9
IO2016	Blagopoluchiya_Bay	ZB	74	j	8,5
IO2016	Blagopoluchiya_Bay	ZB	74	j	9,9
IO2016	Blagopoluchiya_Bay	ZB	74	j	9,3
IO2016	Blagopoluchiya_Bay	ZB	74	j	9,8
IO2016	Blagopoluchiya_Bay	ZB	74	j	10
IO2016	Blagopoluchiya_Bay	ZB	74	j	10,2
IO2016	Blagopoluchiya_Bay	ZB	74	j	9
IO2016	Blagopoluchiya_Bay	ZB	74	j	10
IO2016	Blagopoluchiya_Bay	ZB	74	j	10,3
IO2016	Blagopoluchiya_Bay	ZB	74	j	10
IO2016	Blagopoluchiya_Bay	ZB	74	j	9,5
IO2016	Blagopoluchiya_Bay	ZB	74	j	9,8
IO2016	Blagopoluchiya_Bay	ZB	74	j	10,5
IO2016	Blagopoluchiya_Bay	ZB	74	j	9,5
IO2016	Blagopoluchiya_Bay	ZB	74	j	10
IO2016	Blagopoluchiya_Bay	ZB	74	j	10
IO2016	Blagopoluchiya_Bay	ZB	74	j	9,1
IO2016	Blagopoluchiya_Bay	ZB	74	j	9,7
IO2016	Blagopoluchiya_Bay	ZB	74	j	9,2
IO2016	Blagopoluchiya_Bay	ZB	74	j	9,9
IO2016	Blagopoluchiya_Bay	ZB	74	j	10
IO2016	Blagopoluchiya_Bay	ZB	74	j	8,9
IO2016	Blagopoluchiya_Bay	ZB	74	j	9,8
IO2016	Blagopoluchiya_Bay	ZB	74	j	10,1
IO2016	Blagopoluchiya_Bay	ZB	74	j	8
IO2016	Blagopoluchiya_Bay	ZB	74	j	10,8
IO2016	Blagopoluchiya_Bay	ZB	74	j	10,1
IO2016	Blagopoluchiya_Bay	ZB	74	j	10,2
IO2016	Blagopoluchiya_Bay	ZB	74	j	9,2
IO2016	Blagopoluchiya_Bay	ZB	74	j	10
IO2016	Blagopoluchiya_Bay	ZB	74	j	10
IO2016	Blagopoluchiya_Bay	ZB	74	j	10
IO2016	Blagopoluchiya_Bay	ZB	74	j	10
IO2016	Blagopoluchiya_Bay	ZB	74	j	10,1
IO2016	Blagopoluchiya_Bay	ZB	74	j	10,5
IO2016	Blagopoluchiya_Bay	ZB	74	j	10,5
IO2016	Blagopoluchiya_Bay	ZB	74	j	9,7
IO2016	Blagopoluchiya_Bay	ZB	74	j	10,2
IO2016	Blagopoluchiya_Bay	ZB	74	j	10
IO2016	Blagopoluchiya_Bay	ZB	74	j	10,2
IO2016	Blagopoluchiya_Bay	ZB	74	j	10
IO2016	Blagopoluchiya_Bay	ZB	74	j	10,2
IO2016	Blagopoluchiya_Bay	ZB	74	j	9,2
IO2016	Blagopoluchiya_Bay	ZB	74	j	9,5
IO2016	Blagopoluchiya_Bay	ZB	74	j	9,9
IO2016	Blagopoluchiya_Bay	ZB	74	j	9
IO2016	Blagopoluchiya_Bay	ZB	74	j	9,8
IO2016	Blagopoluchiya_Bay	ZB	74	j	8,8
IO2016	Blagopoluchiya_Bay	ZB	74	j	10
IO2016	Blagopoluchiya_Bay	ZB	74	j	9
IO2016	Blagopoluchiya_Bay	ZB	74	j	9
IO2016	Blagopoluchiya_Bay	ZB	74	j	10,5
IO2016	Blagopoluchiya_Bay	ZB	74	j	9,6
IO2016	Blagopoluchiya_Bay	ZB	74	j	10,1
IO2016	Blagopoluchiya_Bay	ZB	74	j	10,1
IO2016	Blagopoluchiya_Bay	ZB	74	j	9,1
IO2016	Blagopoluchiya_Bay	ZB	74	j	9,5
IO2016	Blagopoluchiya_Bay	ZB	74	j	9,5
IO2016	Blagopoluchiya_Bay	ZB	74	j	10,5
IO2016	Blagopoluchiya_Bay	ZB	74	j	10,5
IO2016	Blagopoluchiya_Bay	ZB	74	j	9,5
IO2016	Blagopoluchiya_Bay	ZB	74	j	10
IO2016	Abrosimov_Bay	KA	80	j	4
IO2016	Abrosimov_Bay	KA	80	j	4
IO2016	Abrosimov_Bay	KA	80	j	4
IO2016	Abrosimov_Bay	KA	80	j	4
IO2016	Abrosimov_Bay	KA	80	j	4
IO2016	Abrosimov_Bay	KA	80	j	4
IO2016	Abrosimov_Bay	KA	80	j	4
IO2016	Abrosimov_Bay	KA	80	j	4
IO2016	Abrosimov_Bay	KA	80	j	4
IO2016	Abrosimov_Bay	KA	80	j	4
IO2016	Abrosimov_Bay	KA	80	j	4
IO2016	Abrosimov_Bay	KA	80	j	4
IO2016	Abrosimov_Bay	KA	80	j	4
IO2016	Sedov_Bay	KS	80	j	10
IO2016	Sedov_Bay	KS	80	j	10
IO2016	Kara_Gates_1	KV1	224	m	117
IO2016	Kara_Gates_1	KV1	224	m	111
IO2016	Kara_Gates_2	KV2	161	m	71
MMBI2016	South_middle	A10	144	m	47
MMBI2016	South_middle	A10	144	m	47
MMBI2016	South_middle	A10	144	m	52
MMBI2016	South_middle	A10	144	m	55
MMBI2016	South_middle	A10	144	m	56
MMBI2016	South_middle	A10	144	m	59
MMBI2016	South_middle	A10	144	m	63
MMBI2016	South_middle	A10	144	m	64
MMBI2016	South_middle	A9	105	m	49
MMBI2016	South_middle	A9	105	m	51
MMBI2016	South_middle	A9	105	m	51
MMBI2016	South_middle	A9	105	m	53
MMBI2016	South_middle	A9	105	m	53
MMBI2016	South_middle	A9	105	m	54
MMBI2016	South_middle	A9	105	m	54
MMBI2016	South	ZSh12	60	m	63
MMBI2016	South	ZSh12	60	m	64
MMBI2016	South	ZSh12	60	m	81
MMBI2016	South	ZSh15	195	m	34
MMBI2016	South	ZSh15	195	m	36
MMBI2016	South	ZSh15	195	m	43
MMBI2016	South	ZSh15	195	m	44
MMBI2016	South	ZSh15	195	m	58
MMBI2016	South	ZSh15	195	m	63
MMBI2016	South	ZSh15	195	m	66
MMBI2016	South	ZSh15	195	m	76
MMBI2016	South	ZSh15	195	m	81
MMBI2016	South	ZSh15	195	m	86
MMBI2016	South	ZSh15	195	m	89
MMBI2016	South	ZSh15	195	m	91
MMBI2016	South	ZSh15	195	m	106
MMBI2016	South	ZSh15	195	m	112
MMBI2016	South	ZSh15	195	m	116
MMBI2016	South	ZSh16	164	m	56
MMBI2016	South	ZSh16	164	m	65
MMBI2016	South	ZSh16	164	m	69
MMBI2016	South	ZSh16	164	m	87
MMBI2016	South	ZSh21	158	m	62
MMBI2016	South	ZSh21	158	m	63
MMBI2016	South	ZSh22	130	m	57
MMBI2016	South	ZSh22	130	m	59
MMBI2016	South	ZSh22	130	m	59
MMBI2016	South	ZSh22	130	m	62
MMBI2016	South	ZSh22	130	m	62
MMBI2016	South	ZSh22	130	m	63
MMBI2016	South	ZSh22	130	m	63
MMBI2016	South	ZSh22	130	m	64
MMBI2016	South	ZSh22	130	m	64
MMBI2016	South	ZSh22	130	m	64
MMBI2016	South	ZSh22	130	m	64
MMBI2016	South	ZSh22	130	m	65
MMBI2016	South	ZSh22	130	m	66
MMBI2016	South	ZSh22	130	m	66
MMBI2016	South	ZSh22	130	m	66
MMBI2016	South	ZSh22	130	m	66
MMBI2016	South	ZSh22	130	m	67
MMBI2016	South	ZSh22	130	m	67
MMBI2016	South	ZSh22	130	m	68
MMBI2016	South	ZSh22	130	m	68
MMBI2016	South	ZSh22	130	m	70
MMBI2016	South	ZSh22	130	m	71
MMBI2016	South	ZSh22	130	m	71
MMBI2016	South	ZSh22	130	m	72
MMBI2016	South	ZSh22	130	m	74
MMBI2016	South	ZSh22	130	m	82
MMBI2016	South	ZSh22	130	m	83
MMBI2016	South	ZSh22	130	m	84
MMBI2016	South	ZSh22	130	m	90
MMBI2016	South	ZSh22	130	m	91
MMBI2016	South	ZSh22	130	m	92
MMBI2016	South	ZSh4	138	m	46
MMBI2016	South	ZSh4	138	m	66
MMBI2016	South	ZSh4	138	m	67
MMBI2016	South	ZSh4	138	m	67
MMBI2016	South	ZSh4	138	m	72
MMBI2016	South	ZSh4	138	m	79
MMBI2016	South	ZSh4	138	m	84
MMBI2016	South	ZSh4	138	m	84
MMBI2016	South	ZSh4	138	m	88
MMBI2016	South	ZSh4	138	m	89
MMBI2016	South	ZSh4	138	m	102
MMBI2016	South	ZSh9	105	m	61
MMBI2016	South	ZSh9	105	m	62
MMBI2016	South	ZSh9	105	m	62
MMBI2016	South	ZSh9	105	m	62
MMBI2016	South	ZSh9	105	m	62
MMBI2016	South	ZSh9	105	m	63
MMBI2016	South	ZSh9	105	m	66
MMBI2016	South	ZSh9	105	m	66
MMBI2016	South	ZSh9	105	m	67
MMBI2016	South	ZSh9	105	m	67
MMBI2016	South	ZSh9	105	m	67
MMBI2016	South	ZSh9	105	m	69
MMBI2016	South	ZSh9	105	m	69
MMBI2016	South	ZSh9	105	m	72
MMBI2016	South	ZSh9	105	m	72
MMBI2016	South	ZSh9	105	m	72
MMBI2016	South	ZSh9	105	m	73
MMBI2016	South	ZSh9	105	m	74
MMBI2016	South	ZSh9	105	m	74
MMBI2016	South	ZSh9	105	m	75
MMBI2016	South	ZSh9	105	m	76
MMBI2016	South	ZSh9	105	m	76
MMBI2016	South	ZSh9	105	m	82
MMBI2016	South	ZSh9	105	m	83
MMBI2016	South	ZSh9	105	m	83
MMBI2016	South	ZSh9	105	m	87
MMBI2016	South	ZSh9	105	m	89
MMBI2016	South	ZSh9	105	m	94
MMBI2016	North_middle	L1	64	m	38
MMBI2016	North_middle	L1	64	m	40
MMBI2016	North_middle	L1	64	m	50
MMBI2016	North_middle	L11	120	m	47
MMBI2016	North_middle	L11	120	m	47
MMBI2016	North_middle	L11	120	m	48
MMBI2016	North_middle	L11	120	m	48
MMBI2016	North_middle	L11	120	m	50
MMBI2016	North_middle	L11	120	m	51
MMBI2016	North_middle	L11	120	m	56
MMBI2016	North_middle	L11	120	m	63
MMBI2016	North_middle	L17	100	m	48
MMBI2016	North_middle	L17	100	m	48
MMBI2016	North_middle	L17	100	m	49
MMBI2016	North_middle	L17	100	m	51
MMBI2016	North_middle	L17	100	m	52
MMBI2016	North_middle	L17	100	m	52
MMBI2016	North_middle	L17	100	m	64
MMBI2016	North_middle	L2	99	m	77
MMBI2016	North_middle	L28	70	m	32
MMBI2016	North_middle	L28	70	m	38
MMBI2016	North_middle	L28	70	m	41
MMBI2016	North_middle	L28	70	m	54
MMBI2016	North_middle	L30	89	m	37
MMBI2016	North_middle	L30	89	m	38
MMBI2016	North_middle	L30	89	m	49
MMBI2016	North_middle	L30	89	m	49
MMBI2016	North_middle	L30	89	m	52
MMBI2016	North_middle	L30	89	m	52
MMBI2016	North_middle	L30	89	m	53
MMBI2016	North_middle	L30	89	m	54
MMBI2016	North_middle	L30	89	m	54
MMBI2016	North_middle	L30	89	m	54
MMBI2016	North_middle	L30	89	m	55
MMBI2016	North_middle	L30	89	m	56
MMBI2016	North_middle	L30	89	m	56
MMBI2016	North_middle	L30	89	m	56
MMBI2016	North_middle	L30	89	m	56
MMBI2016	North_middle	L30	89	m	57
MMBI2016	North_middle	L30	89	m	57
MMBI2016	North_middle	L30	89	m	68
MMBI2016	North_middle	L32	107	m	53
MMBI2016	North_middle	L32	107	m	57
MMBI2016	North_middle	L4	72	m	52
MMBI2016	North_middle	L4	72	m	52
MMBI2016	North_middle	L4	72	m	53
MMBI2016	North_middle_shore	L49	142	m	65
MMBI2016	North_middle_shore	L49	142	m	67
MMBI2016	North_middle_shore	L49	142	m	69
MMBI2016	North_middle_shore	L49	142	m	72
MMBI2016	North_middle_shore	L49	142	m	79
MMBI2016	North_middle_shore	L49	142	m	84
MMBI2016	North_middle_shore	L50	122	m	23
MMBI2016	North_middle_shore	L50	122	m	23
MMBI2016	North_middle_shore	L50	122	m	24
MMBI2016	North_middle_shore	L50	122	m	63
MMBI2016	North_middle_shore	L50	122	m	63
MMBI2016	North_middle_shore	L50	122	m	64
MMBI2016	North_middle_shore	L50	122	m	65
MMBI2016	North_middle_shore	L50	122	m	65
MMBI2016	North_middle_shore	L50	122	m	68
MMBI2016	North_middle_shore	L50	122	m	69
MMBI2016	North_middle_shore	L50	122	m	71
MMBI2016	North_middle_shore	L50	122	m	72
MMBI2016	North_middle_shore	L50	122	m	74
MMBI2016	North_middle_shore	L50	122	m	76
MMBI2016	North_middle_shore	L50	122	m	81
MMBI2016	North_middle_shore	L50	122	m	91
MMBI2016	North_middle	L52	127	m	47
MMBI2016	North_middle	L52	127	m	49
MMBI2016	North_middle	L52	127	m	52
MMBI2016	North_middle	L52	127	m	53
MMBI2016	North_middle	L52	127	m	56
MMBI2016	North_middle	L52	127	m	56
MMBI2016	North_middle	L7	98	m	47
MMBI2016	North_middle	L7	98	m	47
MMBI2016	North_middle	L7	98	m	48
MMBI2016	North_middle	L7	98	m	48
MMBI2016	North_middle	L7	98	m	49
MMBI2016	North_middle	L7	98	m	49
MMBI2016	North_middle	L7	98	m	67
MMBI2016	North_middle	L7	98	m	82
MMBI2016	North_middle	L7	98	m	85
MMBI2016	North_middle	L7	98	m	85
MMBI2016	North_middle	L9	92	m	54
MMBI2016	North_middle	L9	92	m	55
MMBI2016	North_middle	L9	92	m	58
MMBI2016	North_middle	L9	92	m	59
MMBI2016	Middle_east_shore	M6	105	m	41
MMBI2016	Middle_east_shore	M6	105	m	48
MMBI2016	Middle_east_shore	M6	105	m	51
MMBI2016	Middle_east_shore	M6	105	m	57
MMBI2016	Middle_east_shore	M6	105	m	57
MMBI2016	Middle_east_shore	M6	105	m	58
MMBI2016	Middle_east_shore	M6	105	m	62
MMBI2016	Middle_east_shore	M6	105	m	62
MMBI2016	Middle_east_shore	M6	105	m	62
MMBI2016	Middle_east_shore	M6	105	m	63
MMBI2016	Middle_east_shore	M6	105	m	64
MMBI2016	Middle_east_shore	M6	105	m	65
MMBI2016	Middle_east_shore	M6	105	m	65
MMBI2016	Middle_east_shore	M6	105	m	75
MMBI2016	Middle_east_shore	M6	105	m	76
MMBI2016	Middle_east_shore	M6	105	m	77
MMBI2016	Middle_east_shore	M6	105	m	83
MMBI2016	North_middle	Nev10	82	m	31
MMBI2016	North_middle	Nev10	82	m	35
MMBI2016	North_middle	Nev10	82	m	42
MMBI2016	North_middle	Nev10	82	m	49
MMBI2016	North_middle	Nev10	82	m	52
MMBI2016	North_middle	Nev10	82	m	52
MMBI2016	North_middle	Nev10	82	m	54
MMBI2016	North_middle	Nev10	82	m	54
MMBI2016	North_middle	Nev10	82	m	56
MMBI2016	North_middle	Nev10	82	m	58
MMBI2016	North_middle	Nev11	94	m	38
MMBI2016	North_middle	Nev11	94	m	38
MMBI2016	North_middle	Nev11	94	m	38
MMBI2016	North_middle	Nev11	94	m	39
MMBI2016	North_middle	Nev11	94	m	39
MMBI2016	North_middle	Nev11	94	m	42
MMBI2016	North_middle	Nev11	94	m	48
MMBI2016	North_middle	Nev11	94	m	48
MMBI2016	North_middle	Nev11	94	m	49
MMBI2016	North_middle	Nev11	94	m	49
MMBI2016	North_middle	Nev11	94	m	49
MMBI2016	North_middle	Nev11	94	m	51
MMBI2016	North_middle	Nev11	94	m	51
MMBI2016	North_middle	Nev11	94	m	51
MMBI2016	North_middle	Nev11	94	m	52
MMBI2016	North_middle	Nev11	94	m	52
MMBI2016	North_middle	Nev11	94	m	52
MMBI2016	North_middle	Nev11	94	m	52
MMBI2016	North_middle	Nev11	94	m	53
MMBI2016	North_middle	Nev11	94	m	53
MMBI2016	North_middle	Nev11	94	m	53
MMBI2016	North_middle	Nev11	94	m	55
MMBI2016	North_middle	Nev11	94	m	56
MMBI2016	North_middle	Nev11	94	m	56
MMBI2016	North_middle	Nev11	94	m	58
MMBI2016	North_middle	Nev11	94	m	62
MMBI2016	North_middle	Nev3	60	m	49
MMBI2016	North_middle	Nev3	60	m	50
MMBI2016	North_middle	Nev5	46	m	33
MMBI2016	North_middle	Nev5	46	m	36
MMBI2016	North_middle	Nev5	46	m	38
MMBI2016	North_middle	Nev5	46	m	51
MMBI2016	North_middle	Nev5	46	m	52
MMBI2016	North_middle	Nev5	46	m	53
MMBI2016	North_middle	Nev5	46	m	54
MMBI2016	North_middle	Nev5	46	m	56
MMBI2016	North_middle	Nev5	46	m	57
MMBI2016	North_middle	Nev8	57	m	49
MMBI2016	North_middle	Nev8	57	m	51
MMBI2016	North_middle	Nev8	57	m	51
MMBI2016	North_middle	Nev9	66	m	39
MMBI2016	North_middle_shore	Nyar15	105	m	75
MMBI2016	North_middle_shore	Nyar15	105	m	83
MMBI2016	North_middle_shore	Nyar15	105	m	86
MMBI2016	North_middle_shore	Nyar16	53	m	47
MMBI2016	North_middle_shore	Nyar16	53	m	47
MMBI2016	North_middle_shore	Nyar16	53	m	50
MMBI2016	North_middle_shore	Nyar16	53	m	52
MMBI2016	North_middle_shore	Nyar16	53	m	56
MMBI2016	North_middle_shore	Nyar22	129	m	63
MMBI2016	Middle	O11	130	m	33
MMBI2016	Middle	O11	130	m	38
MMBI2016	Middle	O11	130	m	39
MMBI2016	Middle	O11	130	m	41
MMBI2016	Middle	O11	130	m	43
MMBI2016	Middle	O11	130	m	46
MMBI2016	Middle	O11	130	m	46
MMBI2016	Middle	O11	130	m	46
MMBI2016	Middle	O11	130	m	48
MMBI2016	Middle	O11	130	m	48
MMBI2016	Middle	O11	130	m	48
MMBI2016	Middle	O11	130	m	49
MMBI2016	Middle	O11	130	m	49
MMBI2016	Middle	O11	130	m	49
MMBI2016	Middle	O11	130	m	49
MMBI2016	Middle	O11	130	m	50
MMBI2016	Middle	O11	130	m	51
MMBI2016	Middle	O11	130	m	51
MMBI2016	Middle	O11	130	m	51
MMBI2016	Middle	O11	130	m	51
MMBI2016	Middle	O11	130	m	52
MMBI2016	Middle	O11	130	m	52
MMBI2016	Middle	O11	130	m	52
MMBI2016	Middle	O11	130	m	52
MMBI2016	Middle	O11	130	m	52
MMBI2016	Middle	O11	130	m	52
MMBI2016	Middle	O11	130	m	52
MMBI2016	Middle	O11	130	m	53
MMBI2016	Middle	O11	130	m	53
MMBI2016	Middle	O11	130	m	53
MMBI2016	Middle	O11	130	m	53
MMBI2016	Middle	O11	130	m	53
MMBI2016	Middle	O11	130	m	54
MMBI2016	Middle	O11	130	m	54
MMBI2016	Middle	O11	130	m	55
MMBI2016	Middle	O11	130	m	56
MMBI2016	Middle	O11	130	m	56
MMBI2016	Middle	O11	130	m	56
MMBI2016	Middle	O11	130	m	56
MMBI2016	Middle	O11	130	m	56
MMBI2016	Middle	O11	130	m	57
MMBI2016	Middle	O11	130	m	58
MMBI2016	Middle	O11	130	m	62
MMBI2016	Middle	O11	130	m	64
MMBI2016	Middle	O11	130	m	64
MMBI2016	Middle	O11	130	m	65
MMBI2016	Middle	O11	130	m	69
MMBI2016	Middle	O11	130	m	71
MMBI2016	Middle	O11	130	m	72
MMBI2016	Middle	O11	130	m	72
MMBI2016	Middle	O17	174	m	23
MMBI2016	Middle	O17	174	m	24
MMBI2016	Middle	O17	174	m	26
MMBI2016	Middle	O17	174	m	62
MMBI2016	Middle	O17	174	m	64
MMBI2016	Middle	O17	174	m	65
MMBI2016	Middle	O17	174	m	66
MMBI2016	Middle	O17	174	m	72
MMBI2016	Middle	O17	174	m	83
MMBI2016	Middle	O17	174	m	85
MMBI2016	Middle	O17	174	m	88
MMBI2016	Middle	O17	174	m	90
MMBI2016	Middle	O17	174	m	92
MMBI2016	Middle	O17	174	m	92
MMBI2016	Middle	O17	174	m	94
MMBI2016	Middle	O17	174	m	94
MMBI2016	Middle	O17	174	m	94
MMBI2016	Middle	O17	174	m	115
MMBI2016	Middle	O17	174	m	120
MMBI2016	Middle	O18	143	m	48
MMBI2016	Middle	O18	143	m	51
MMBI2016	Middle	O18	143	m	53
MMBI2016	Middle	O18	143	m	55
MMBI2016	Middle	O18	143	m	57
MMBI2016	Middle	O18	143	m	66
MMBI2016	Middle	O18	143	m	67
MMBI2016	Middle	O18	143	m	67
MMBI2016	Middle	O18	143	m	78
MMBI2016	Middle	O19	140	m	47
MMBI2016	Middle	O19	140	m	48
MMBI2016	Middle	O19	140	m	51
MMBI2016	Middle	O19	140	m	52
MMBI2016	Middle	O19	140	m	52
MMBI2016	Middle	O19	140	m	52
MMBI2016	Middle	O19	140	m	53
MMBI2016	Middle	O19	140	m	54
MMBI2016	Middle	O19	140	m	54
MMBI2016	Middle	O19	140	m	55
MMBI2016	Middle	O19	140	m	56
MMBI2016	Middle	O19	140	m	56
MMBI2016	Middle	O19	140	m	56
MMBI2016	Middle	O19	140	m	57
MMBI2016	Middle	O19	140	m	57
MMBI2016	Middle	O19	140	m	59
MMBI2016	Middle	O19	140	m	62
MMBI2016	Middle	O19	140	m	68
MMBI2016	Middle	O19	140	m	78
MMBI2016	Middle	O19	140	m	79
MMBI2016	Middle	O19	140	m	87
MMBI2016	Middle	O20	99	m	53
MMBI2016	Middle	O20	99	m	57
MMBI2016	Middle	O20	99	m	62
MMBI2016	Middle	O27	119	m	49
MMBI2016	Middle	O27	119	m	51
MMBI2016	Middle	O27	119	m	52
MMBI2016	Middle	O27	119	m	53
MMBI2016	Middle	O27	119	m	56
MMBI2016	Middle	O27	119	m	69
MMBI2016	Middle	O27	119	m	71
MMBI2016	Middle	O27	119	m	84
MMBI2016	Middle	O27	119	m	89
MMBI2016	Middle	O27	119	m	91
MMBI2016	Middle	O27	119	m	93
MMBI2016	North	R15	70	m	39
MMBI2016	North	R15	70	m	44
MMBI2016	North	R15	70	m	47
MMBI2016	North	R15	70	m	48
MMBI2016	North	R15	70	m	49
MMBI2016	North	R15	70	m	52
MMBI2016	North	R15	70	m	53
MMBI2016	North	R15	70	m	55
MMBI2016	North	R15	70	m	60
MMBI2016	North	R15	70	m	65
MMBI2016	North	R15	70	m	78
MMBI2016	North	R15	70	m	83
MMBI2016	North	R20	181	m	54
MMBI2016	North	R20	181	m	56
MMBI2016	North	R29	152	m	44
MMBI2016	North	R29	152	m	45
MMBI2016	North	R29	152	m	46
MMBI2016	North	R29	152	m	46
MMBI2016	North	R29	152	m	48
MMBI2016	North	R29	152	m	48
MMBI2016	North	R29	152	m	48
MMBI2016	North	R29	152	m	48
MMBI2016	North	R29	152	m	50
MMBI2016	North	R29	152	m	67
MMBI2016	North	R29	152	m	81
MMBI2016	North	R3	110	m	50
MMBI2016	North	R3	110	m	50
MMBI2016	North	R3	110	m	50
MMBI2016	North	R3	110	m	52
MMBI2016	North	R3	110	m	52
MMBI2016	North	R3	110	m	52
MMBI2016	North	R3	110	m	52
MMBI2016	North	R3	110	m	52
MMBI2016	North	R3	110	m	53
MMBI2016	North	R3	110	m	53
MMBI2016	North	R3	110	m	53
MMBI2016	North	R3	110	m	54
MMBI2016	North	R3	110	m	54
MMBI2016	North	R3	110	m	55
MMBI2016	North	R3	110	m	55
MMBI2016	North	R3	110	m	55
MMBI2016	North	R3	110	m	57
MMBI2016	North	R31	64	m	32
MMBI2016	North	R31	64	m	40
MMBI2016	North	R31	64	m	43
MMBI2016	North	R31	64	m	47
MMBI2016	North	R31	64	m	48
MMBI2016	North	R31	64	m	48
MMBI2016	North	R31	64	m	48
MMBI2016	North	R31	64	m	49
MMBI2016	North	R31	64	m	51
MMBI2016	North	R31	64	m	51
MMBI2016	North	R31	64	m	51
MMBI2016	North	R31	64	m	51
MMBI2016	North	R31	64	m	51
MMBI2016	North	R31	64	m	52
MMBI2016	North	R31	64	m	52
MMBI2016	North	R31	64	m	52
MMBI2016	North	R31	64	m	52
MMBI2016	North	R31	64	m	52
MMBI2016	North	R31	64	m	53
MMBI2016	North	R31	64	m	53
MMBI2016	North	R31	64	m	53
MMBI2016	North	R31	64	m	53
MMBI2016	North	R31	64	m	53
MMBI2016	North	R31	64	m	53
MMBI2016	North	R31	64	m	54
MMBI2016	North	R31	64	m	54
MMBI2016	North	R31	64	m	54
MMBI2016	North	R31	64	m	54
MMBI2016	North	R31	64	m	54
MMBI2016	North	R31	64	m	54
MMBI2016	North	R31	64	m	54
MMBI2016	North	R31	64	m	54
MMBI2016	North	R31	64	m	54
MMBI2016	North	R31	64	m	55
MMBI2016	North	R31	64	m	55
MMBI2016	North	R31	64	m	55
MMBI2016	North	R31	64	m	56
MMBI2016	North	R31	64	m	56
MMBI2016	North	R31	64	m	56
MMBI2016	North	R31	64	m	56
MMBI2016	North	R31	64	m	56
MMBI2016	North	R31	64	m	57
MMBI2016	North	R31	64	m	57
MMBI2016	North	R31	64	m	57
MMBI2016	North	R31	64	m	57
MMBI2016	North	R33	62	m	52
MMBI2016	North	R33	62	m	62
MMBI2016	North	R33	62	m	92
MMBI2016	North	R36	46	m	28
MMBI2016	North	R36	46	m	28
MMBI2016	North	R36	46	m	30
MMBI2016	North	R36	46	m	31
MMBI2016	North	R36	46	m	31
MMBI2016	North	R36	46	m	32
MMBI2016	North	R36	46	m	35
MMBI2016	North	R36	46	m	36
MMBI2016	North	R36	46	m	38
MMBI2016	North	R36	46	m	40
MMBI2016	North	R36	46	m	47
MMBI2016	North	R40	95	m	52
MMBI2016	North	R40	95	m	52
MMBI2016	North	R40	95	m	52
MMBI2016	North	R40	95	m	54
MMBI2016	North	R40	95	m	54
MMBI2016	North	R40	95	m	55
MMBI2016	North	R40	95	m	57
MMBI2016	North	R40	95	m	57
MMBI2016	North	R40	95	m	61
MMBI2016	North	R42	67	m	48
MMBI2016	North	R42	67	m	50
MMBI2016	North	R45	71	m	67
MMBI2016	North	R45	71	m	67
MMBI2016	North	R45	71	m	67
MMBI2016	North	R45	71	m	95
MMBI2016	North	R46	81	m	45
MMBI2016	North	R46	81	m	52
MMBI2016	North	R46	81	m	53
MMBI2016	North	R46	81	m	66
MMBI2016	North	R47	60	m	37
MMBI2016	North	R47	60	m	52
MMBI2016	North	R47	60	m	53
MMBI2016	North	R47	60	m	55
MMBI2016	North	R47	60	m	57
MMBI2016	North	R49	80	m	38
MMBI2016	North	R49	80	m	48
MMBI2016	North	R49	80	m	52
MMBI2016	North	R49	80	m	52
MMBI2016	North	R49	80	m	54
MMBI2016	North	R57	86	m	52
MMBI2016	North	R57	86	m	53
MMBI2016	North_east_shore	S17	60	m	32
MMBI2016	North_east_shore	S17	60	m	75
MMBI2016	North_east_shore	S17	60	m	81
MMBI2016	North_east_shore	S17	60	m	90
MMBI2016	South_middle	A9	105	f	43
MMBI2016	South_middle	A9	105	f	48
MMBI2016	South_middle	A9	105	f	51
MMBI2016	South_middle	A9	105	f	51
MMBI2016	South_middle	A9	105	f	52
MMBI2016	South_middle	A9	105	fov	62
MMBI2016	South	ZSh15	195	f	49
MMBI2016	South	ZSh15	195	f	53
MMBI2016	South	ZSh15	195	fov	56
MMBI2016	South	ZSh15	195	fov	57
MMBI2016	South	ZSh15	195	fov	57
MMBI2016	South	ZSh15	195	fov	58
MMBI2016	South	ZSh15	195	fov	58
MMBI2016	South	ZSh15	195	fov	59
MMBI2016	South	ZSh15	195	fov	59
MMBI2016	South	ZSh15	195	fov	61
MMBI2016	South	ZSh15	195	fov	61
MMBI2016	South	ZSh15	195	fov	62
MMBI2016	South	ZSh15	195	fov	62
MMBI2016	South	ZSh15	195	fov	62
MMBI2016	South	ZSh15	195	fov	66
MMBI2016	South	ZSh15	195	fov	69
MMBI2016	South	ZSh15	195	fov	69
MMBI2016	South	ZSh15	195	fov	69
MMBI2016	South	ZSh16	164	fov	59
MMBI2016	South	ZSh16	164	fov	62
MMBI2016	South	ZSh16	164	fov	62
MMBI2016	South	ZSh16	164	fov	64
MMBI2016	South	ZSh21	158	fov	59
MMBI2016	South	ZSh22	130	fov	56
MMBI2016	South	ZSh22	130	fov	58
MMBI2016	South	ZSh22	130	fov	59
MMBI2016	South	ZSh22	130	fov	59
MMBI2016	South	ZSh22	130	fov	62
MMBI2016	South	ZSh22	130	fov	63
MMBI2016	South	ZSh22	130	fov	64
MMBI2016	South	ZSh22	130	fov	65
MMBI2016	South	ZSh22	130	fov	68
MMBI2016	South	ZSh22	130	fov	68
MMBI2016	South	ZSh4	138	fov	56
MMBI2016	South	ZSh4	138	fov	59
MMBI2016	South	ZSh4	138	fov	69
MMBI2016	South	ZSh4	138	fov	71
MMBI2016	South	ZSh4	138	fov	71
MMBI2016	South	ZSh4	138	fov	72
MMBI2016	South	ZSh9	105	fov	57
MMBI2016	South	ZSh9	105	fov	58
MMBI2016	South	ZSh9	105	fov	61
MMBI2016	South	ZSh9	105	fov	61
MMBI2016	South	ZSh9	105	fov	61
MMBI2016	South	ZSh9	105	fov	62
MMBI2016	South	ZSh9	105	fov	63
MMBI2016	South	ZSh9	105	f	63
MMBI2016	South	ZSh9	105	fov	69
MMBI2016	North_middle	L17	100	fov	66
MMBI2016	North_middle	L2	99	fov	72
MMBI2016	North_middle	L28	70	f	52
MMBI2016	North_middle	L30	89	f	33
MMBI2016	North_middle	L30	89	f	48
MMBI2016	North_middle	L30	89	f	51
MMBI2016	North_middle	L30	89	f	52
MMBI2016	North_middle_shore	L50	122	f	22
MMBI2016	North_middle_shore	L50	122	fov	54
MMBI2016	North_middle_shore	L50	122	fov	57
MMBI2016	North_middle_shore	L50	122	fov	58
MMBI2016	North_middle_shore	L50	122	fov	58
MMBI2016	North_middle_shore	L50	122	fov	63
MMBI2016	North_middle	L52	127	f	48
MMBI2016	North_middle	L7	98	f	27
MMBI2016	North_middle	L7	98	fov	56
MMBI2016	North_middle	L9	92	f	51
MMBI2016	Middle_east_shore	M6	105	f	24
MMBI2016	Middle_east_shore	M6	105	f	27
MMBI2016	Middle_east_shore	M6	105	fov	53
MMBI2016	Middle_east_shore	M6	105	f	55
MMBI2016	North_middle	Nev10	82	f	32
MMBI2016	North_middle	Nev10	82	f	36
MMBI2016	North_middle	Nev10	82	f	39
MMBI2016	North_middle	Nev11	94	f	37
MMBI2016	North_middle	Nev11	94	f	38
MMBI2016	North_middle	Nev11	94	f	38
MMBI2016	North_middle	Nev11	94	f	39
MMBI2016	North_middle	Nev11	94	f	40
MMBI2016	North_middle	Nev11	94	f	40
MMBI2016	North_middle	Nev11	94	f	41
MMBI2016	North_middle	Nev11	94	f	48
MMBI2016	North_middle	Nev11	94	f	49
MMBI2016	North_middle	Nev11	94	fov	52
MMBI2016	North_middle	Nev5	46	fov	42
MMBI2016	North_middle	Nev9	66	f	29
MMBI2016	North_middle_shore	Nyar15	105	fov	54
MMBI2016	North_middle_shore	Nyar15	105	fov	55
MMBI2016	North_middle_shore	Nyar15	105	fov	58
MMBI2016	North_middle_shore	Nyar15	105	fov	59
MMBI2016	North_middle_shore	Nyar15	105	fov	67
MMBI2016	North_middle_shore	Nyar22	129	f	22
MMBI2016	North_middle_shore	Nyar22	129	f	32
MMBI2016	Middle	O11	130	f	47
MMBI2016	Middle	O11	130	f	48
MMBI2016	Middle	O11	130	f	48
MMBI2016	Middle	O11	130	f	48
MMBI2016	Middle	O11	130	f	48
MMBI2016	Middle	O11	130	f	49
MMBI2016	Middle	O11	130	f	51
MMBI2016	Middle	O11	130	f	52
MMBI2016	Middle	O11	130	f	52
MMBI2016	Middle	O11	130	fov	56
MMBI2016	Middle	O11	130	fov	57
MMBI2016	Middle	O17	174	f	23
MMBI2016	Middle	O17	174	f	31
MMBI2016	Middle	O17	174	f	32
MMBI2016	Middle	O17	174	f	33
MMBI2016	Middle	O18	143	fov	69
MMBI2016	Middle	O19	140	f	25
MMBI2016	Middle	O19	140	fov	62
MMBI2016	Middle	O19	140	fov	65
MMBI2016	Middle	O20	99	f	53
MMBI2016	North	R15	70	fov	72
MMBI2016	North	R20	181	f	43
MMBI2016	North	R29	152	f	35
MMBI2016	North	R29	152	fov	55
MMBI2016	North	R29	152	fov	70
MMBI2016	North	R3	110	f	50
MMBI2016	North	R3	110	f	51
MMBI2016	North	R3	110	f	54
MMBI2016	North	R31	64	f	46
MMBI2016	North	R31	64	f	46
MMBI2016	North	R31	64	f	52
MMBI2016	North	R36	46	f	29
MMBI2016	North	R36	46	f	31
MMBI2016	North	R36	46	f	32
MMBI2016	North	R36	46	f	32
MMBI2016	North	R36	46	f	32
MMBI2016	North	R36	46	f	33
MMBI2016	North	R36	46	f	34
MMBI2016	North	R36	46	fov	67
MMBI2016	North	R45	71	f	62
MMBI2016	North	R45	71	fov	63
MMBI2016	North	R46	81	f	45
Video2016	Haug_Bay	VHB	80		47,1
Video2016	Haug_Bay	VHB	80		46,5
Video2016	Haug_Bay	VHB	80		46,9
Video2016	Haug_Bay	VHB	80		42,2
Video2016	Haug_Bay	VHB	80		26,7
Video2016	Haug_Bay	VHB	80		50,3
Video2016	Haug_Bay	VHB	80		33,1
Video2016	Abrosimov_Bay	VAB	80		56,9
Video2016	Abrosimov_Bay	VAB	80		56,5
Video2016	Abrosimov_Bay	VAB	80		54,5
Video2016	Abrosimov_Bay	VAB	80		51,3
Video2016	Abrosimov_Bay	VAB	80		50
Video2016	Abrosimov_Bay	VAB	80		48,8
Video2016	Abrosimov_Bay	VAB	80		48,4
Video2016	Abrosimov_Bay	VAB	80		48,2
Video2016	Abrosimov_Bay	VAB	80		45
Video2016	Abrosimov_Bay	VAB	80		43,9
Video2016	Abrosimov_Bay	VAB	80		43,5
Video2016	Abrosimov_Bay	VAB	80		42,9
Video2016	Abrosimov_Bay	VAB	80		42,3
Video2016	Abrosimov_Bay	VAB	80		39,3
Video2016	Abrosimov_Bay	VAB	80		38,3
Video2016	Abrosimov_Bay	VAB	80		37,5
Video2016	Abrosimov_Bay	VAB	80		36,1
Video2016	Abrosimov_Bay	VAB	80		35,3
Video2016	Abrosimov_Bay	VAB	80		34,3
Video2016	Abrosimov_Bay	VAB	80		33,3
Video2016	Abrosimov_Bay	VAB	80		32,9
Video2016	Abrosimov_Bay	VAB	80		29
Video2016	Abrosimov_Bay	VAB	80		28,6
Video2016	Abrosimov_Bay	VAB	80		27,5
Video2016	Abrosimov_Bay	VAB	80		24,5
Video2016	Abrosimov_Bay	VAB	80		16,9
Video2016	Abrosimov_Bay	VAB	80		16,6
Video2016	Abrosimov_Bay	VAB	80		50,7
Video2016	Abrosimov_Bay	VAB	80		45,8
Video2016	Abrosimov_Bay	VAB	80		42,4
Video2016	Abrosimov_Bay	VAB	80		41,9
Video2016	Abrosimov_Bay	VAB	80		39
Video2016	Abrosimov_Bay	VAB	80		16,6
Video2016	Abrosimov_Bay	VAB	80		55
Video2016	Abrosimov_Bay	VAB	80		55
Video2016	Abrosimov_Bay	VAB	80		52,8
Video2016	Abrosimov_Bay	VAB	80		50,3
Video2016	Abrosimov_Bay	VAB	80		48,9
Video2016	Abrosimov_Bay	VAB	80		48,6
Video2016	Abrosimov_Bay	VAB	80		48,5
Video2016	Abrosimov_Bay	VAB	80		48,3
Video2016	Abrosimov_Bay	VAB	80		48,1
Video2016	Abrosimov_Bay	VAB	80		47,5
Video2016	Abrosimov_Bay	VAB	80		47
Video2016	Abrosimov_Bay	VAB	80		46,2
Video2016	Abrosimov_Bay	VAB	80		46,2
Video2016	Abrosimov_Bay	VAB	80		45,6
Video2016	Abrosimov_Bay	VAB	80		45,4
Video2016	Abrosimov_Bay	VAB	80		45,4
Video2016	Abrosimov_Bay	VAB	80		44,9
Video2016	Abrosimov_Bay	VAB	80		43,9
Video2016	Abrosimov_Bay	VAB	80		37,2
Video2016	Abrosimov_Bay	VAB	80		37,1
Video2016	Abrosimov_Bay	VAB	80		36,8
Video2016	Abrosimov_Bay	VAB	80		35,3
Video2016	Abrosimov_Bay	VAB	80		33,3
Video2016	Abrosimov_Bay	VAB	80		31,8
Video2016	Abrosimov_Bay	VAB	80		24,3
Video2016	Abrosimov_Bay	VAB	80		22,2
Video2016	Abrosimov_Bay	VAB	80		19,2
Video2016	Abrosimov_Bay	VAB	80		16,4
Video2016	Abrosimov_Bay	VAB	80		9,1
Video2016	Abrosimov_Bay	VAB	80		48
Video2016	Abrosimov_Bay	VAB	80		27,3
Video2016	Abrosimov_Bay	VAB	80		58,3
Video2016	Abrosimov_Bay	VAB	80		55,8
Video2016	Abrosimov_Bay	VAB	80		55,7
Video2016	Abrosimov_Bay	VAB	80		49,1
Video2016	Abrosimov_Bay	VAB	80		48,2
Video2016	Abrosimov_Bay	VAB	80		48
Video2016	Abrosimov_Bay	VAB	80		48
Video2016	Abrosimov_Bay	VAB	80		46,2
Video2016	Abrosimov_Bay	VAB	80		45,1
Video2016	Abrosimov_Bay	VAB	80		42
Video2016	Abrosimov_Bay	VAB	80		41,7
Video2016	Abrosimov_Bay	VAB	80		40
Video2016	Abrosimov_Bay	VAB	80		40
Video2016	Abrosimov_Bay	VAB	80		38,5
Video2016	Abrosimov_Bay	VAB	80		38,2
Video2016	Abrosimov_Bay	VAB	80		36,7
Video2016	Abrosimov_Bay	VAB	80		34
Video2016	Abrosimov_Bay	VAB	80		31,6
Video2016	Abrosimov_Bay	VAB	80		24
Video2016	Abrosimov_Bay	VAB	80		19,6
Video2016	Abrosimov_Bay	VAB	80		14,4
Video2016	Abrosimov_Bay	VAB	80		54,5
Video2016	Abrosimov_Bay	VAB	80		48
Video2016	Abrosimov_Bay	VAB	80		15,7
Video2016	Tsivolka_Bay	VTB	60		62,7
Video2016	Tsivolka_Bay	VTB	60		61,4
Video2016	Tsivolka_Bay	VTB	60		58,5
Video2016	Tsivolka_Bay	VTB	60		57,9
Video2016	Tsivolka_Bay	VTB	60		57,9
Video2016	Tsivolka_Bay	VTB	60		57,4
Video2016	Tsivolka_Bay	VTB	60		55,9
Video2016	Tsivolka_Bay	VTB	60		54,5
Video2016	Tsivolka_Bay	VTB	60		54,1
Video2016	Tsivolka_Bay	VTB	60		53,5
Video2016	Tsivolka_Bay	VTB	60		53,3
Video2016	Tsivolka_Bay	VTB	60		53,2
Video2016	Tsivolka_Bay	VTB	60		53,1
Video2016	Tsivolka_Bay	VTB	60		52,9
Video2016	Tsivolka_Bay	VTB	60		52,9
Video2016	Tsivolka_Bay	VTB	60		52,7
Video2016	Tsivolka_Bay	VTB	60		52,5
Video2016	Tsivolka_Bay	VTB	60		52,5
Video2016	Tsivolka_Bay	VTB	60		52,2
Video2016	Tsivolka_Bay	VTB	60		50,9
Video2016	Tsivolka_Bay	VTB	60		50,7
Video2016	Tsivolka_Bay	VTB	60		50,4
Video2016	Tsivolka_Bay	VTB	60		49,1
Video2016	Tsivolka_Bay	VTB	60		48,9
Video2016	Tsivolka_Bay	VTB	60		48,8
Video2016	Tsivolka_Bay	VTB	60		47,9
Video2016	Tsivolka_Bay	VTB	60		47,6
Video2016	Tsivolka_Bay	VTB	60		47,2
Video2016	Tsivolka_Bay	VTB	60		46,6
Video2016	Tsivolka_Bay	VTB	60		46,6
Video2016	Tsivolka_Bay	VTB	60		46,6
Video2016	Tsivolka_Bay	VTB	60		45,9
Video2016	Tsivolka_Bay	VTB	60		45,8
Video2016	Tsivolka_Bay	VTB	60		45,7
Video2016	Tsivolka_Bay	VTB	60		45,6
Video2016	Tsivolka_Bay	VTB	60		45,6
Video2016	Tsivolka_Bay	VTB	60		45,5
Video2016	Tsivolka_Bay	VTB	60		45,5
Video2016	Tsivolka_Bay	VTB	60		45
Video2016	Tsivolka_Bay	VTB	60		44,1
Video2016	Tsivolka_Bay	VTB	60		43,6
Video2016	Tsivolka_Bay	VTB	60		43,2
Video2016	Tsivolka_Bay	VTB	60		42,9
Video2016	Tsivolka_Bay	VTB	60		41,9
Video2016	Tsivolka_Bay	VTB	60		41,6
Video2016	Tsivolka_Bay	VTB	60		41,5
Video2016	Tsivolka_Bay	VTB	60		41,4
Video2016	Tsivolka_Bay	VTB	60		41,2
Video2016	Tsivolka_Bay	VTB	60		41,1
Video2016	Tsivolka_Bay	VTB	60		40,4
Video2016	Tsivolka_Bay	VTB	60		40,4
Video2016	Tsivolka_Bay	VTB	60		39,4
Video2016	Tsivolka_Bay	VTB	60		39
Video2016	Tsivolka_Bay	VTB	60		38,3
Video2016	Tsivolka_Bay	VTB	60		35,6
Video2016	Tsivolka_Bay	VTB	60		35,5
Video2016	Tsivolka_Bay	VTB	60		35,3
Video2016	Tsivolka_Bay	VTB	60		35
Video2016	Tsivolka_Bay	VTB	60		34,8
Video2016	Tsivolka_Bay	VTB	60		34,4
Video2016	Tsivolka_Bay	VTB	60		33,8
Video2016	Tsivolka_Bay	VTB	60		32,7
Video2016	Tsivolka_Bay	VTB	60		32,7
Video2016	Tsivolka_Bay	VTB	60		31,6
Video2016	Tsivolka_Bay	VTB	60		31,6
Video2016	Tsivolka_Bay	VTB	60		30,3
Video2016	Tsivolka_Bay	VTB	60		63,5
Video2016	Tsivolka_Bay	VTB	60		60,7
Video2016	Tsivolka_Bay	VTB	60		53,2
Video2016	Tsivolka_Bay	VTB	60		52,5
Video2016	Tsivolka_Bay	VTB	60		51,7
Video2016	Tsivolka_Bay	VTB	60		48,8
Video2016	Tsivolka_Bay	VTB	60		46,7
Video2016	Tsivolka_Bay	VTB	60		41,7
Video2016	Tsivolka_Bay	VTB	60		56,1
Video2016	Tsivolka_Bay	VTB	60		55,7
Video2016	Tsivolka_Bay	VTB	60		53,1
Video2016	Tsivolka_Bay	VTB	60		52
Video2016	Tsivolka_Bay	VTB	60		50,5
Video2016	Tsivolka_Bay	VTB	60		50
Video2016	Tsivolka_Bay	VTB	60		50
Video2016	Tsivolka_Bay	VTB	60		50
Video2016	Tsivolka_Bay	VTB	60		49,7
Video2016	Tsivolka_Bay	VTB	60		49,6
Video2016	Tsivolka_Bay	VTB	60		49,5
Video2016	Tsivolka_Bay	VTB	60		48,3
Video2016	Tsivolka_Bay	VTB	60		48,2
Video2016	Tsivolka_Bay	VTB	60		47,2
Video2016	Tsivolka_Bay	VTB	60		45
Video2016	Tsivolka_Bay	VTB	60		43,9
Video2016	Tsivolka_Bay	VTB	60		42,5
Video2016	Tsivolka_Bay	VTB	60		41,4
Video2016	Tsivolka_Bay	VTB	60		38,1
Video2016	Tsivolka_Bay	VTB	60		37,5
Video2016	Tsivolka_Bay	VTB	60		35,6
Video2016	Tsivolka_Bay	VTB	60		34,1
Video2016	Tsivolka_Bay	VTB	60		18,9
Video2016	Tsivolka_Bay	VTB	60		57,3
Video2016	Tsivolka_Bay	VTB	60		48
Video2016	Tsivolka_Bay	VTB	60		61,1
Video2016	Tsivolka_Bay	VTB	60		59,5
Video2016	Tsivolka_Bay	VTB	60		58,8
Video2016	Tsivolka_Bay	VTB	60		58,8
Video2016	Tsivolka_Bay	VTB	60		57,5
Video2016	Tsivolka_Bay	VTB	60		57,5
Video2016	Tsivolka_Bay	VTB	60		54,5
Video2016	Tsivolka_Bay	VTB	60		54,5
Video2016	Tsivolka_Bay	VTB	60		53,5
Video2016	Tsivolka_Bay	VTB	60		51,9
Video2016	Tsivolka_Bay	VTB	60		51,9
Video2016	Tsivolka_Bay	VTB	60		51,3
Video2016	Tsivolka_Bay	VTB	60		47,8
Video2016	Tsivolka_Bay	VTB	60		46,2
Video2016	Tsivolka_Bay	VTB	60		45,4
Video2016	Tsivolka_Bay	VTB	60		45,3
Video2016	Tsivolka_Bay	VTB	60		43,2
Video2016	Tsivolka_Bay	VTB	60		42,9
Video2016	Tsivolka_Bay	VTB	60		40,8
Video2016	Tsivolka_Bay	VTB	60		37,8
Video2016	Tsivolka_Bay	VTB	60		37,5
Video2016	Tsivolka_Bay	VTB	60		34,4
Video2016	Tsivolka_Bay	VTB	60		33,1
Video2016	Tsivolka_Bay	VTB	60		19,6
Video2016	Tsivolka_Bay	VTB	60		19,2
Video2016	Tsivolka_Bay	VTB	60		18,9
Video2016	Tsivolka_Bay	VTB	60		17,5
Video2016	Tsivolka_Bay	VTB	60		17,1
Video2016	Tsivolka_Bay	VTB	60		17,1
Video2016	Tsivolka_Bay	VTB	60		12,9
Video2016	Tsivolka_Bay	VTB	60		12,5
Video2016	Tsivolka_Bay	VTB	60		55,1
Video2016	Tsivolka_Bay	VTB	60		47,1
Video2016	Tsivolka_Bay	VTB	60		41,6
Video2016	Tsivolka_Bay	VTB	60		52,4
Video2016	Tsivolka_Bay	VTB	60		48,2
Video2016	Tsivolka_Bay	VTB	60		47,4
Video2016	Tsivolka_Bay	VTB	60		32,5
Video2016	Tsivolka_Bay	VTB	60		27,5
Video2016	Tsivolka_Bay	VTB	60		17,3
Video2016	Tsivolka_Bay	VTB	60		16,8
Video2016	Tsivolka_Bay	VTB	60		16,2
Video2016	Tsivolka_Bay	VTB	60		15,7
Video2016	Tsivolka_Bay	VTB	60		14,9
Video2016	Tsivolka_Bay	VTB	60		14
Video2016	Tsivolka_Bay	VTB	60		11,4
Video2016	Tsivolka_Bay	VTB	60		48,2
Video2016	Tsivolka_Bay	VTB	60		16,8
Video2016	Tsivolka_Bay	VTB	60		50,6
Video2016	Tsivolka_Bay	VTB	60		69
Video2016	Tsivolka_Bay	VTB	60		58,8
Video2016	Tsivolka_Bay	VTB	60		57,4
Video2016	Tsivolka_Bay	VTB	60		56,8
Video2016	Tsivolka_Bay	VTB	60		55,5
Video2016	Tsivolka_Bay	VTB	60		55,2
Video2016	Tsivolka_Bay	VTB	60		54
Video2016	Tsivolka_Bay	VTB	60		53,9
Video2016	Tsivolka_Bay	VTB	60		51,1
Video2016	Tsivolka_Bay	VTB	60		50,4
Video2016	Tsivolka_Bay	VTB	60		50
Video2016	Tsivolka_Bay	VTB	60		50
Video2016	Tsivolka_Bay	VTB	60		48,8
Video2016	Tsivolka_Bay	VTB	60		46,8
Video2016	Tsivolka_Bay	VTB	60		40,4
Video2016	Tsivolka_Bay	VTB	60		36,7
Video2016	Tsivolka_Bay	VTB	60		36,5
Video2016	Tsivolka_Bay	VTB	60		35
Video2016	Tsivolka_Bay	VTB	60		34,3
Video2016	Tsivolka_Bay	VTB	60		33,3
Video2016	Tsivolka_Bay	VTB	60		33,3
Video2016	Tsivolka_Bay	VTB	60		20,7
Video2016	Tsivolka_Bay	VTB	60		17,1
Video2016	Tsivolka_Bay	VTB	60		16,4
Video2016	Tsivolka_Bay	VTB	60		16,3
Video2016	Tsivolka_Bay	VTB	60		15,8
Video2016	Tsivolka_Bay	VTB	60		13,8
Video2016	Tsivolka_Bay	VTB	60		13,4
Video2016	Tsivolka_Bay	VTB	60		10,7
Video2016	Tsivolka_Bay	VTB	60		36,8
Video2016	Tsivolka_Bay	VTB	60		31,3
Video2016	Tsivolka_Bay	VTB	60		25,5
Video2016	Tsivolka_Bay	VTB	60		20,4
Video2016	Tsivolka_Bay	VTB	60		7,1
Video2016	Tsivolka_Bay	VTB	60		16,3
Video2016	Tsivolka_Bay	VTB	60		61,2
Video2016	Tsivolka_Bay	VTB	60		58,5
Video2016	Tsivolka_Bay	VTB	60		52,2
Video2016	Tsivolka_Bay	VTB	60		51,9
Video2016	Tsivolka_Bay	VTB	60		44,2
Video2016	Tsivolka_Bay	VTB	60		44
Video2016	Tsivolka_Bay	VTB	60		43,9
Video2016	Tsivolka_Bay	VTB	60		32,6
Video2016	Tsivolka_Bay	VTB	60		16,9
Video2016	Tsivolka_Bay	VTB	60		15,6
Video2016	Tsivolka_Bay	VTB	60		15,6
Video2016	Tsivolka_Bay	VTB	60		56,5
Video2016	Tsivolka_Bay	VTB	60		55,3
Video2016	Tsivolka_Bay	VTB	60		53,3
Video2016	Tsivolka_Bay	VTB	60		52,7
Video2016	Tsivolka_Bay	VTB	60		50
Video2016	Tsivolka_Bay	VTB	60		49,3
Video2016	Tsivolka_Bay	VTB	60		47,7
Video2016	Tsivolka_Bay	VTB	60		45,7
Video2016	Tsivolka_Bay	VTB	60		43,9
Video2016	Tsivolka_Bay	VTB	60		41,1
Video2016	Tsivolka_Bay	VTB	60		23,5
Video2016	Tsivolka_Bay	VTB	60		18,5
Video2016	Tsivolka_Bay	VTB	60		16,7
Video2016	Tsivolka_Bay	VTB	60		14,8
Video2016	Tsivolka_Bay	VTB	60		13,2
Video2016	Tsivolka_Bay	VTB	60		11,4
Video2016	Tsivolka_Bay	VTB	60		52,7
Video2016	Tsivolka_Bay	VTB	60		47,4
Video2016	Tsivolka_Bay	VTB	60		13,2
Video2016	Tsivolka_Bay	VTB	60		52,7
Video2016	Tsivolka_Bay	VTB	60		13,2
Video2016	Kara_Gates	VKG	161		80
Video2016	Kara_Gates	VKG	161		76,1
Video2016	Kara_Gates	VKG	161		75
Video2016	Kara_Gates	VKG	161		75
Video2016	Kara_Gates	VKG	161		65,7
Video2016	Kara_Gates	VKG	161		64,3
Video2016	Kara_Gates	VKG	161		60,4
Video2016	Kara_Gates	VKG	161		60
Video2016	Kara_Gates	VKG	161		60
Video2016	Kara_Gates	VKG	161		58,2
Video2016	Kara_Gates	VKG	161		55,4
Video2016	Kara_Gates	VKG	161		54,5
Video2016	Kara_Gates	VKG	161		53,8
Video2016	Kara_Gates	VKG	161		53,2
Video2016	Kara_Gates	VKG	161		52,6
Video2016	Kara_Gates	VKG	161		51,4
Video2016	Kara_Gates	VKG	161		51,1
Video2016	Kara_Gates	VKG	161		49,6
Video2016	Kara_Gates	VKG	161		49,6
Video2016	Kara_Gates	VKG	161		49,3
Video2016	Kara_Gates	VKG	161		48,2
Video2016	Kara_Gates	VKG	161		47,2
Video2016	Kara_Gates	VKG	161		47,1
Video2016	Kara_Gates	VKG	161		47,1
Video2016	Kara_Gates	VKG	161		46,2
Video2016	Kara_Gates	VKG	161		46,2
Video2016	Kara_Gates	VKG	161		45,5
Video2016	Kara_Gates	VKG	161		44,1
Video2016	Kara_Gates	VKG	161		42,9
Video2016	Kara_Gates	VKG	161		42,9
Video2016	Kara_Gates	VKG	161		42,9
Video2016	Kara_Gates	VKG	161		42,5
Video2016	Kara_Gates	VKG	161		41,1
Video2016	Kara_Gates	VKG	161		38
Video2016	Kara_Gates	VKG	161		34,3
Video2016	Kara_Gates	VKG	161		30,9
Video2016	Kara_Gates	VKG	161		21,7
Video2016	Kara_Gates	VKG	161		67,7
Video2016	Kara_Gates	VKG	161		48,2
Video2016	Kara_Gates	VKG	161		32,3
Video2016	Kara_Gates	VKG	161		30
Video2016	Kara_Gates	VKG	161		29,2
Video2016	Kara_Gates	VKG	161		127,3
Video2016	Kara_Gates	VKG	161		103,3
Video2016	Kara_Gates	VKG	161		87
Video2016	Kara_Gates	VKG	161		85,7
Video2016	Kara_Gates	VKG	161		82,4
Video2016	Kara_Gates	VKG	161		78,8
Video2016	Kara_Gates	VKG	161		75,6
Video2016	Kara_Gates	VKG	161		70,9
Video2016	Kara_Gates	VKG	161		70,3
Video2016	Kara_Gates	VKG	161		65,7
Video2016	Kara_Gates	VKG	161		65,2
Video2016	Kara_Gates	VKG	161		64,7
Video2016	Kara_Gates	VKG	161		64,6
Video2016	Kara_Gates	VKG	161		64,6
Video2016	Kara_Gates	VKG	161		63,9
Video2016	Kara_Gates	VKG	161		63,4
Video2016	Kara_Gates	VKG	161		63,4
Video2016	Kara_Gates	VKG	161		61,6
Video2016	Kara_Gates	VKG	161		60,4
Video2016	Kara_Gates	VKG	161		59,5
Video2016	Kara_Gates	VKG	161		59,1
Video2016	Kara_Gates	VKG	161		57,8
Video2016	Kara_Gates	VKG	161		57,8
Video2016	Kara_Gates	VKG	161		57,4
Video2016	Kara_Gates	VKG	161		56,9
Video2016	Kara_Gates	VKG	161		56,1
Video2016	Kara_Gates	VKG	161		55,8
Video2016	Kara_Gates	VKG	161		55,4
Video2016	Kara_Gates	VKG	161		54,5
Video2016	Kara_Gates	VKG	161		54,1
Video2016	Kara_Gates	VKG	161		54,1
Video2016	Kara_Gates	VKG	161		53,8
Video2016	Kara_Gates	VKG	161		53,7
Video2016	Kara_Gates	VKG	161		52,2
Video2016	Kara_Gates	VKG	161		51,6
Video2016	Kara_Gates	VKG	161		51,1
Video2016	Kara_Gates	VKG	161		50,8
Video2016	Kara_Gates	VKG	161		50,4
Video2016	Kara_Gates	VKG	161		50,4
Video2016	Kara_Gates	VKG	161		50,4
Video2016	Kara_Gates	VKG	161		50,3
Video2016	Kara_Gates	VKG	161		49,7
Video2016	Kara_Gates	VKG	161		49,2
Video2016	Kara_Gates	VKG	161		49,2
Video2016	Kara_Gates	VKG	161		48,8
Video2016	Kara_Gates	VKG	161		48
Video2016	Kara_Gates	VKG	161		48
Video2016	Kara_Gates	VKG	161		47,1
Video2016	Kara_Gates	VKG	161		47,1
Video2016	Kara_Gates	VKG	161		46,9
Video2016	Kara_Gates	VKG	161		46,9
Video2016	Kara_Gates	VKG	161		46,8
Video2016	Kara_Gates	VKG	161		46,5
Video2016	Kara_Gates	VKG	161		46,2
Video2016	Kara_Gates	VKG	161		46,2
Video2016	Kara_Gates	VKG	161		45,8
Video2016	Kara_Gates	VKG	161		45,5
Video2016	Kara_Gates	VKG	161		45,4
Video2016	Kara_Gates	VKG	161		45,1
Video2016	Kara_Gates	VKG	161		45,1
Video2016	Kara_Gates	VKG	161		44,9
Video2016	Kara_Gates	VKG	161		44,6
Video2016	Kara_Gates	VKG	161		44,4
Video2016	Kara_Gates	VKG	161		44,4
Video2016	Kara_Gates	VKG	161		44,1
Video2016	Kara_Gates	VKG	161		44,1
Video2016	Kara_Gates	VKG	161		43,8
Video2016	Kara_Gates	VKG	161		42,9
Video2016	Kara_Gates	VKG	161		42,9
Video2016	Kara_Gates	VKG	161		42,9
Video2016	Kara_Gates	VKG	161		42,5
Video2016	Kara_Gates	VKG	161		42,5
Video2016	Kara_Gates	VKG	161		42,3
Video2016	Kara_Gates	VKG	161		41,5
Video2016	Kara_Gates	VKG	161		41,4
Video2016	Kara_Gates	VKG	161		41,2
Video2016	Kara_Gates	VKG	161		41,2
Video2016	Kara_Gates	VKG	161		40,8
Video2016	Kara_Gates	VKG	161		40,8
Video2016	Kara_Gates	VKG	161		40,6
Video2016	Kara_Gates	VKG	161		40
Video2016	Kara_Gates	VKG	161		40
Video2016	Kara_Gates	VKG	161		40
Video2016	Kara_Gates	VKG	161		40
Video2016	Kara_Gates	VKG	161		39,1
Video2016	Kara_Gates	VKG	161		38,7
Video2016	Kara_Gates	VKG	161		37,5
Video2016	Kara_Gates	VKG	161		37,5
Video2016	Kara_Gates	VKG	161		34,3
Video2016	Kara_Gates	VKG	161		31,6
Video2016	Kara_Gates	VKG	161		31,1
Video2016	Kara_Gates	VKG	161		30,9
Video2016	Kara_Gates	VKG	161		28,8
Video2016	Kara_Gates	VKG	161		28,6
Video2016	Kara_Gates	VKG	161		21,9
Video2016	Kara_Gates	VKG	161		53,3
Video2016	Kara_Gates	VKG	161		52,9
Video2016	Kara_Gates	VKG	161		52
Video2016	Kara_Gates	VKG	161		51,4
Video2016	Kara_Gates	VKG	161		50,4
Video2016	Kara_Gates	VKG	161		49,6
Video2016	Kara_Gates	VKG	161		46,2
Video2016	Kara_Gates	VKG	161		46,2
Video2016	Kara_Gates	VKG	161		42,9
Video2016	Kara_Gates	VKG	161		41,9
Video2016	Kara_Gates	VKG	161		35
Video2016	Kara_Gates	VKG	161		33,3
Video2016	Kara_Gates	VKG	161		32,8
Video2016	Kara_Gates	VKG	161		51,4
Video2016	Kara_Gates	VKG	161		46,9
Video2016	Kara_Gates	VKG	161		69,2
Video2016	Kara_Gates	VKG	161		68,6
Video2016	Kara_Gates	VKG	161		62,4
Video2016	Kara_Gates	VKG	161		62,3
Video2016	Kara_Gates	VKG	161		61,5
Video2016	Kara_Gates	VKG	161		60
Video2016	Kara_Gates	VKG	161		57,7
Video2016	Kara_Gates	VKG	161		56,8
Video2016	Kara_Gates	VKG	161		56,5
Video2016	Kara_Gates	VKG	161		54,5
Video2016	Kara_Gates	VKG	161		54,2
Video2016	Kara_Gates	VKG	161		54,1
Video2016	Kara_Gates	VKG	161		53,1
Video2016	Kara_Gates	VKG	161		51,1
Video2016	Kara_Gates	VKG	161		50
Video2016	Kara_Gates	VKG	161		48,5
Video2016	Kara_Gates	VKG	161		46,5
Video2016	Kara_Gates	VKG	161		45,4
[truncated: 404 more rows]
